# Supplementary material for: Identification and Expression Analyses of miRNAs from Two Contrasting Flower Color Cultivars of Canna by Deep Sequencing
Source: PLoS One. 2016 Jan 22;11(1):e0147499. doi: 10.1371/journal.pone.0147499 (PMC4723037; doi:10.1371/journal.pone.0147499)
Supplement: S2 Table — (XLSX) [file pone.0147499.s005.xlsx]

## Sheet: Total miRNAs
Supplementary Data 2:Kown miRNAs
	TS		RP
miRNAs	absolute reads counts	normalized reads counts	absolute reads counts	normalized reads counts
miR1038	1	0.0356625	-	-
miR1310	12	0.42795	1	0.0541245
miR1511	4	0.14265	1	0.0541245
miR1529	-	-	1	0.0541245
miR156	12552	447.636	6872	371.943
miR156a	13110	467.535	6996	378.655
miR156b	13111	467.571	6995	378.601
miR156c	13125	468.07	7002	378.98
miR156d	13094	466.965	6986	378.114
miR156e	12934	461.259	6939	375.57
miR156f	12938	461.402	6936	375.407
miR156g	12914	460.546	6926	374.866
miR156h	12898	459.975	6919	374.487
miR156i	12898	459.975	6919	374.487
miR156j	12904	460.189	6921	374.595
miR156k	20	0.71325	8	0.432996
miR156l	12359	440.753	6806	368.371
miR157a	539	19.2221	113	6.11607
miR157b	539	19.2221	113	6.11607
miR157c	539	19.2221	113	6.11607
miR157d	2	0.071325	-	-
miR158a	80	2.853	53	2.8686
miR158b	5	0.178313	3	0.162373
miR159	7036	250.921	1225	66.3025
miR159a	7010	249.994	1208	65.3824
miR159b	7060	251.777	1228	66.4649
miR159c	7012	250.066	1215	65.7612
miR159d	95	3.38794	27	1.46136
miR159e	8	0.2853	2	0.108249
miR159f	120	4.2795	28	1.51549
miR159g	1	0.0356625	1	0.0541245
miR159h	10	0.356625	1	0.0541245
miR159i	10	0.356625	1	0.0541245
miR159j	90	3.20963	25	1.35311
miR159k	90	3.20963	25	1.35311
miR160	139	4.95709	15	0.811867
miR160a	140	4.99275	15	0.811867
miR160b	140	4.99275	15	0.811867
miR160c	139	4.95709	15	0.811867
miR160d	139	4.95709	15	0.811867
miR160e	139	4.95709	15	0.811867
miR160f	139	4.95709	15	0.811867
miR160g	139	4.95709	15	0.811867
miR160i	2	0.071325	1	0.0541245
miR161	5	0.178313	2	0.108249
miR162	17090	609.472	4725	255.738
miR162a	1990	70.9684	323	17.4822
miR162b	1993	71.0754	323	17.4822
miR162c	1990	70.9684	323	17.4822
miR163	3	0.106988	5	0.270622
miR164	356	12.6959	33	1.78611
miR164a	356	12.6959	33	1.78611
miR164b	362	12.9098	35	1.89436
miR164c	365	13.0168	35	1.89436
miR164d	362	12.9098	35	1.89436
miR164e	356	12.6959	33	1.78611
miR164f	362	12.9098	35	1.89436
miR164g	356	12.6959	33	1.78611
miR164h	6	0.213975	2	0.108249
miR165a	708	25.2491	150	8.11867
miR165b	708	25.2491	150	8.11867
miR166	917216	32710.2	193148	10454
miR166a	918576	32758.7	193644	10480.9
miR166b	917858	32733.1	193452	10470.5
miR166c	918154	32743.7	193551	10475.8
miR166d	918491	32755.7	193617	10479.4
miR166e	922952	32914.8	193906	10495.1
miR166f	921435	32860.7	196548	10638.1
miR166g	918163	32744	193554	10476
miR166h	918154	32743.7	193551	10475.8
miR166i	917120	32706.8	193153	10454.3
miR166j	917150	32707.9	193156	10454.5
miR166k	917077	32705.3	193139	10453.5
miR166l	918184	32744.7	193554	10476
miR166m	918492	32755.7	193617	10479.4
miR166n	917282	32712.6	193303	10462.4
miR166o	3164	112.836	1550	83.8929
miR166p	28	0.99855	8	0.432996
miR166q	3164	112.836	1550	83.8929
miR167	8011	285.692	2886	156.203
miR167a	7543	269.002	2799	151.494
miR167b	7551	269.288	2802	151.657
miR167c	7926	282.661	2900	156.961
miR167d	7914	282.233	2891	156.474
miR167e	373	13.3021	168	9.09291
miR167f	168	5.9913	67	3.62634
miR167g	7341	261.798	2700	146.136
miR167h	167	5.95564	64	3.46397
miR167i	363	12.9455	164	8.87641
miR167j	158	5.63468	63	3.40984
miR168	22848	814.817	4735	256.279
miR168a	22848	814.817	4735	256.279
miR168b	20773	740.817	4151	224.671
miR169	1	0.0356625	1	0.0541245
miR169a	27	0.962888	13	0.703618
miR169b	27	0.962888	13	0.703618
miR169c	25	0.891563	13	0.703618
miR169d	19	0.677588	7	0.378871
miR169e	27	0.962888	13	0.703618
miR169f	34	1.21253	16	0.865992
miR169g	27	0.962888	13	0.703618
miR169h	12	0.42795	2	0.108249
miR169i	11	0.392288	4	0.216498
miR169j	12	0.42795	2	0.108249
miR169k	25	0.891563	3	0.162373
miR169l	13	0.463613	3	0.162373
miR169m	3	0.106988	-	-
miR169n	11	0.392288	5	0.270622
miR169o	21	0.748913	5	0.270622
miR169p	1	0.0356625	-	-
miR169q	1	0.0356625	-	-
miR169r	10	0.356625	2	0.108249
miR169s	10	0.356625	2	0.108249
miR169w	10	0.356625	2	0.108249
miR169x	-	-	1	0.0541245
miR170	31	1.10554	1	0.0541245
miR171	6222	221.892	557	30.1473
miR171a	6457	230.273	569	30.7968
miR171b	6391	227.919	561	30.3638
miR171c	6349	226.421	556	30.0932
miR171d	6340	226.1	556	30.0932
miR171e	6458	230.308	566	30.6345
miR171f	6526	232.734	575	31.1216
miR171g	6159	219.645	543	29.3896
miR171h	6263	223.354	551	29.8226
miR171i	6152	219.396	542	29.3355
miR171j	6159	219.645	543	29.3896
miR171k	6263	223.354	551	29.8226
miR171n	10	0.356625	1	0.0541245
miR172	7	0.249638	1	0.0541245
miR172a	7	0.249638	1	0.0541245
miR172b	7	0.249638	1	0.0541245
miR172c	7	0.249638	1	0.0541245
miR172d	7	0.249638	1	0.0541245
miR172e	7	0.249638	1	0.0541245
miR172f	7	0.249638	1	0.0541245
miR1863	4	0.14265	-	-
miR1871	1	0.0356625	-	-
miR1873	1	0.0356625	-	-
miR1878	-	-	1	0.0541245
miR2118	1	0.0356625	0	0
miR2118b	51	1.81879	8	0.432996
miR2118e	-	-	25	1.35311
miR2118n	51	1.81879	8	0.432996
miR2118p	1	0.0356625	-	-
miR2118r	-	-	25	1.35311
miR2218	1	0.0356625	-	-
miR2275b	-	-	1	0.0541245
miR2275c	-	-	1	0.0541245
miR2630a	-	-	1	0.0541245
miR2630b	-	-	1	0.0541245
miR2630c	-	-	1	0.0541245
miR2630d	-	-	1	0.0541245
miR2630e	-	-	1	0.0541245
miR2630f	-	-	1	0.0541245
miR2630g	-	-	1	0.0541245
miR2630h	-	-	1	0.0541245
miR2630i	-	-	1	0.0541245
miR2630j	-	-	1	0.0541245
miR2630k	-	-	1	0.0541245
miR2630l	-	-	1	0.0541245
miR2630m	-	-	1	0.0541245
miR2630n	-	-	1	0.0541245
miR2630o	-	-	1	0.0541245
miR2630p	-	-	1	0.0541245
miR2630q	-	-	1	0.0541245
miR2630r	-	-	1	0.0541245
miR2630s	-	-	1	0.0541245
miR2630t	-	-	1	0.0541245
miR2630u	-	-	1	0.0541245
miR2630v	-	-	1	0.0541245
miR2630w	-	-	1	0.0541245
miR2630x	-	-	1	0.0541245
miR2630y	-	-	1	0.0541245
miR2650	1	0.0356625	-	-
miR2916	17	0.606263	3	0.162373
miR2930	1	0.0356625	-	-
miR319	2047	73.0012	1504	81.4032
miR319a	315	11.2337	142	7.68567
miR319b	315	11.2337	142	7.68567
miR319c	900	32.0963	177	9.58003
miR319d	793	28.2804	90	4.8712
miR319e	2509	89.4772	1445	78.2099
miR319f	295	10.5204	142	7.68567
miR319g	169	6.02696	26	1.40724
miR319h	17	0.606263	4	0.216498
miR319i	11	0.392288	5	0.270622
miR3628	3	0.106988	-	-
miR3633a	1	0.0356625	-	-
miR390	9482	338.152	319	17.2657
miR390a	9498	338.723	321	17.374
miR390b	9501	338.829	319	17.2657
miR390c	9491	338.473	319	17.2657
miR390d	9482	338.152	319	17.2657
miR393	5260	187.585	2342	126.76
miR393a	5273	188.048	2352	127.301
miR393b	5273	188.048	2352	127.301
miR393c	5260	187.585	2342	126.76
miR393d	1030	36.7324	456	24.6808
miR394	123	4.38649	28	1.51549
miR394a	124	4.42215	28	1.51549
miR394b	123	4.38649	28	1.51549
miR394c	124	4.42215	28	1.51549
miR395	2	0.071325	2	0.108249
miR395a	2	0.071325	2	0.108249
miR395b	2	0.071325	3	0.162373
miR395c	2	0.071325	3	0.162373
miR395d	2	0.071325	2	0.108249
miR395e	2	0.071325	2	0.108249
miR395f	2	0.071325	3	0.162373
miR395g	2	0.071325	2	0.108249
miR395h	2	0.071325	3	0.162373
miR395i	2	0.071325	2	0.108249
miR395j	2	0.071325	2	0.108249
miR395k	2	0.071325	2	0.108249
miR395l	2	0.071325	2	0.108249
miR395m	2	0.071325	2	0.108249
miR396	11168	398.279	1657	89.6842
miR396a	11175	398.529	1658	89.7384
miR396b	11173	398.457	1657	89.6842
miR396c	11174	398.493	1657	89.6842
miR396d	11173	398.457	1657	89.6842
miR396e	11213	399.884	1661	89.9007
miR396f	9896	352.916	1576	85.3002
miR396g	27	0.962888	3	0.162373
miR396h	17	0.606263	3	0.162373
miR396i	11	0.392288	3	0.162373
miR397	12	0.42795	-	-
miR397a	3	0.106988	-	-
miR397b	13	0.463613	-	-
miR398	18	0.641925	4	0.216498
miR398a	642	22.8953	11	0.595369
miR398b	649	23.145	13	0.703618
miR398c	637	22.717	10	0.541245
miR399a	6	0.213975	6	0.324747
miR399b	6	0.213975	5	0.270622
miR399c	6	0.213975	5	0.270622
miR399d	6	0.213975	4	0.216498
miR399e	6	0.213975	6	0.324747
miR399f	-	-	2	0.108249
miR399g	-	-	2	0.108249
miR399h	-	-	1	0.0541245
miR399i	6	0.213975	4	0.216498
miR399j	6	0.213975	5	0.270622
miR399l	6	0.213975	4	0.216498
miR399p	6	0.213975	4	0.216498
miR401	3	0.106988	2	0.108249
miR403	9	0.320963	7	0.378871
miR403a	9	0.320963	7	0.378871
miR403b	9	0.320963	7	0.378871
miR403c	9	0.320963	7	0.378871
miR403d	9	0.320963	7	0.378871
miR403e	9	0.320963	7	0.378871
miR403f	9	0.320963	7	0.378871
miR408	31	1.10554	8	0.432996
miR408a	4	0.14265	2	0.108249
miR408b	31	1.10554	8	0.432996
miR408c	4	0.14265	2	0.108249
miR408d	4	0.14265	2	0.108249
miR414	-	-	1	0.0541245
miR4221	2	0.071325	-	-
miR4409	-	-	1	0.0541245
miR444	1	0.0356625	-	-
miR444a	5	0.178313	1	0.0541245
miR444b	1	0.0356625	-	-
miR444c	1	0.0356625	-	-
miR444d	5	0.178313	1	0.0541245
miR444e	4	0.14265	1	0.0541245
miR446	2	0.071325	-	-
miR447a	1	0.0356625	-	-
miR472	-	-	1	0.0541245
miR477a	10	0.356625	3	0.162373
miR477b	10	0.356625	3	0.162373
miR477e	10	0.356625	3	0.162373
miR479	332	11.84	17	0.920116
miR482	216	7.7031	77	4.16758
miR482a	1	0.0356625	-	-
miR482b	1	0.0356625	-	-
miR5059	7	0.249638	5	0.270622
miR5072	7	0.249638	6	0.324747
miR5077	333	11.8756	307	16.6162
miR5078	1	0.0356625	1	0.0541245
miR5139	10	0.356625	2	0.108249
miR5141	1	0.0356625	-	-
miR5179	249	8.87996	33	1.78611
miR528	50	1.78313	1	0.0541245
miR528a	50	1.78313	1	0.0541245
miR528b	50	1.78313	1	0.0541245
miR529	1149	40.9762	3570	193.224
miR529b	-	-	6	0.324747
miR529d	-	-	2	0.108249
miR529e	29	1.03421	36	1.94848
miR529f	29	1.03421	36	1.94848
miR530	4	0.14265	-	-
miR535	4934	175.959	1026	55.5317
miR535a	4932	175.887	1026	55.5317
miR535b	4932	175.887	1026	55.5317
miR535c	4932	175.887	1026	55.5317
miR535d	4932	175.887	1026	55.5317
miR775	1	0.0356625	-	-
miR827	40	1.4265	4	0.216498
miR827a	39	1.39084	1	0.0541245
miR827b	39	1.39084	1	0.0541245
miR828a	535	19.0794	28	1.51549
miR829	1	0.0356625	1	0.0541245
miR833	-	-	1	0.0541245
miR845a	3	0.106988	-	-
miR845b	1	0.0356625	1	0.0541245
miR846	2	0.071325	2	0.108249
miR850	-	-	1	0.0541245
miR858	-	-	1	0.0541245
miR870	1	0.0356625	-	-
miR894	605	21.5758	573	31.0133

## Sheet: miRNAs families
Supplementary Data 2: Known (Conserved & non conserved) miRNA families
	TS		RP
	absolute reads counts	normalized reads counts	absolute reads counts	normalized reads counts
Conserved miRNAs families
miR156	13168	469.604	7028	380.387
miR157	539	19.2221	113	6.11607
miR158	80	2.853	53	2.8686
miR159	7097	253.097	1249	67.6015
miR160	140	4.99275	15	0.811867
miR161	5	0.178313	2	0.108249
miR162	17091	609.508	4725	255.738
miR164	365	13.0168	35	1.89436
miR165	708	25.2491	150	8.11867
miR166	928497	33112.5	197761	10703.7
miR167	8396	299.423	2986	161.616
miR168	22848	814.817	4735	256.279
miR170	31	1.10554	1	0.0541245
miR169	49	1.74746	20	1.08249
miR171	6647	237.049	597	32.3123
miR172	7	0.249638	1	0.0541245
miR319	2618	93.3645	1532	82.9187
miR390	9526	339.721	321	17.374
miR393	5273	188.048	2352	127.301
miR394	124	4.42215	28	1.51549
miR395	2	0.071325	3	0.162373
miR396	11230	400.49	1662	89.9549
miR397	13	0.463613	-	-
miR398	649	23.145	13	0.703618
miR399	6	0.213975	6	0.324747
miR408	31	1.10554	8	0.432996
non conserved miRNAs families
miR1038	1	0.0356625	-	-
miR1310	12	0.42795	1	0.0541245
miR1511	4	0.14265	1	0.0541245
miR1529	-	-	1	0.0541245
miR163	3	0.106988	5	0.270622
miR1863	4	0.14265	-	-
miR1871	1	0.0356625	-	-
miR1873	1	0.0356625	-	-
miR1878	-	-	1	0.0541245
miR2118	52	1.85445	33	1.78611
miR2218	1	0.0356625	-	-
miR2275	-	-	1	0.0541245
miR2630	-	-	1	0.0541245
miR2650	1	0.0356625	-	-
miR2916	17	0.606263	3	0.162373
miR2930	1	0.0356625	-	-
miR3628	3	0.106988	-	-
miR3633	1	0.0356625	-	-
miR401	3	0.106988	2	0.108249
miR403	9	0.320963	7	0.378871
miR414	-	-	1	0.0541245
miR4221	2	0.071325	-	-
miR4409	-	-	1	0.0541245
miR444	5	0.178313	1	0.0541245
miR446	2	0.071325	-	-
miR447	1	0.0356625	-	-
miR472	-	-	1	0.0541245
miR477	10	0.356625	3	0.162373
miR479	332	11.84	17	0.920116
miR482	217	7.73877	77	4.16758
miR5059	7	0.249638	5	0.270622
miR5072	7	0.249638	6	0.324747
miR5077	333	11.8756	307	16.6162
miR5078	1	0.0356625	1	0.0541245
miR5139	10	0.356625	2	0.108249
miR5141	1	0.0356625	-	-
miR5179	249	8.87997	33	1.78611
miR528	50	1.78313	1	0.0541245
miR529	1151	41.0476	3578	193.657
miR530	4	0.14265	-	-
miR535	4934	175.959	1026	55.5317
miR775	1	0.0356625	-	-
miR827	40	1.4265	4	0.216498
miR828	535	19.0795	28	1.51549
miR829	1	0.0356625	1	0.0541245
miR833	-	-	1	0.0541245
miR845	4	0.14265	1	0.0541245
miR846	2	0.071325	2	0.108249
miR850	-	-	1	0.0541245
miR858	-	-	1	0.0541245
miR870	1	0.0356625	-	-
miR894	605	21.5758	573	31.0133

## Sheet: Sheet1
156		miR1038	1	0.0356625	-	-	156	miR	miR156	miR156	13168	469.604	7028	380.387
158		miR1310	12	0.42795	1	0.0541245	158	miR	miR158	miR158	80	2.853	53	2.8686
159		miR1511	4	0.14265	1	0.0541245	159	miR	miR159	miR159	7097	253.097	1249	67.6015
160		miR1529	-	-	1	0.0541245	160	miR	miR160	miR160	140	4.99275	15	0.811867
161		miR156	13168	469.604	7028	380.387	161	miR	miR161	miR161	5	0.178313	2	0.108249
162		miR157	539	19.2221	113	6.11607	162	miR	miR162	miR162	17091	609.508	4725	255.738
164		miR158	80	2.853	53	2.8686	164	miR	miR164	miR164	365	13.0168	35	1.89436
165		miR159	7097	253.097	1249	67.6015	165	miR	miR165	miR165	708	25.2491	150	8.11867
167		miR160	140	4.99275	15	0.811867	167	miR	miR167	miR167	8396	299.423	2986	161.616
168		miR161	5	0.178313	2	0.108249	168	miR	miR168	miR168	22848	814.817	4735	256.279
169		miR162	17091	609.508	4725	255.738	169	miR	miR169	miR169	49	1.74746	20	1.08249
171		miR163	3	0.106988	5	0.270622	171	miR	miR171	miR171	6647	237.049	597	32.3123
172		miR164	365	13.0168	35	1.89436	172	miR	miR172	miR172	7	0.249638	1	0.0541245
319		miR165	708	25.2491	150	8.11867	319	miR	miR319	miR319	2618	93.3645	1532	82.9187
390		miR166	928497	33112.5	197761	10703.7	390	miR	miR390	miR390	9526	339.721	321	17.374
391		miR167	8396	299.423	2986	161.616	391	miR	miR391	miR393	5273	188.048	2352	127.301
393		miR168	22848	814.817	4735	256.279	393	miR	miR393	miR394	124	4.42215	28	1.51549
394		miR169	49	1.74746	20	1.08249	394	miR	miR394	miR395	2	0.071325	3	0.162373
395		miR170	31	1.10554	1	0.0541245	395	miR	miR395	miR396	11230	400.49	1662	89.9549
396		miR171	6647	237.049	597	32.3123	396	miR	miR396	miR397	13	0.463613	-	-
397		miR172	7	0.249638	1	0.0541245	397	miR	miR397	miR398	649	23.145	13	0.703618
398		miR1863	4	0.14265	-	-	398	miR	miR398	miR399	6	0.213975	6	0.324747
399		miR1871	1	0.0356625	-	-	399	miR	miR399	miR408	31	1.10554	8	0.432996
408		miR1873	1	0.0356625	-	-	408	miR	miR408	miR1038	1	0.0356625	-	-
		miR1878	-	-	1	0.0541245				miR1310	12	0.42795	1	0.0541245
		miR2118	52	1.85445	33	1.78611				miR1511	4	0.14265	1	0.0541245
		miR2218	1	0.0356625	-	-				miR1529	-	-	1	0.0541245
		miR2275	-	-	1	0.0541245				miR157	539	19.2221	113	6.11607
		miR2630	-	-	1	0.0541245				miR163	3	0.106988	5	0.270622
		miR2650	1	0.0356625	-	-				miR166	928497	33112.5	197761	10703.7
		miR2916	17	0.606263	3	0.162373				miR170	31	1.10554	1	0.0541245
		miR2930	1	0.0356625	-	-				miR1863	4	0.14265	-	-
		miR319	2618	93.3645	1532	82.9187				miR1871	1	0.0356625	-	-
		miR3628	3	0.106988	-	-				miR1873	1	0.0356625	-	-
		miR3633	1	0.0356625	-	-				miR1878	-	-	1	0.0541245
		miR390	9526	339.721	321	17.374				miR2118	52	1.85445	33	1.78611
		miR393	5273	188.048	2352	127.301				miR2218	1	0.0356625	-	-
		miR394	124	4.42215	28	1.51549				miR2275	-	-	1	0.0541245
		miR395	2	0.071325	3	0.162373				miR2630	-	-	1	0.0541245
		miR396	11230	400.49	1662	89.9549				miR2650	1	0.0356625	-	-
		miR397	13	0.463613	-	-				miR2916	17	0.606263	3	0.162373
		miR398	649	23.145	13	0.703618				miR2930	1	0.0356625	-	-
		miR399	6	0.213975	6	0.324747				miR3628	3	0.106988	-	-
		miR401	3	0.106988	2	0.108249				miR3633	1	0.0356625	-	-
		miR403	9	0.320963	7	0.378871				miR401	3	0.106988	2	0.108249
		miR408	31	1.10554	8	0.432996				miR403	9	0.320963	7	0.378871
		miR414	-	-	1	0.0541245				miR414	-	-	1	0.0541245
		miR4221	2	0.071325	-	-				miR4221	2	0.071325	-	-
		miR4409	-	-	1	0.0541245				miR4409	-	-	1	0.0541245
		miR444	5	0.178313	1	0.0541245				miR444	5	0.178313	1	0.0541245
		miR446	2	0.071325	-	-				miR446	2	0.071325	-	-
		miR447	1	0.0356625	-	-				miR447	1	0.0356625	-	-
		miR472	-	-	1	0.0541245				miR472	-	-	1	0.0541245
		miR477	10	0.356625	3	0.162373				miR477	10	0.356625	3	0.162373
		miR479	332	11.84	17	0.920116				miR479	332	11.84	17	0.920116
		miR482	217	7.73877	77	4.16758				miR482	217	7.73877	77	4.16758
		miR5059	7	0.249638	5	0.270622				miR5059	7	0.249638	5	0.270622
		miR5072	7	0.249638	6	0.324747				miR5072	7	0.249638	6	0.324747
		miR5077	333	11.8756	307	16.6162				miR5077	333	11.8756	307	16.6162
		miR5078	1	0.0356625	1	0.0541245				miR5078	1	0.0356625	1	0.0541245
		miR5139	10	0.356625	2	0.108249				miR5139	10	0.356625	2	0.108249
		miR5141	1	0.0356625	-	-				miR5141	1	0.0356625	-	-
		miR5179	249	8.87997	33	1.78611				miR5179	249	8.87997	33	1.78611
		miR528	50	1.78313	1	0.0541245				miR528	50	1.78313	1	0.0541245
		miR529	1151	41.0476	3578	193.657				miR529	1151	41.0476	3578	193.657
		miR530	4	0.14265	-	-				miR530	4	0.14265	-	-
		miR535	4934	175.959	1026	55.5317				miR535	4934	175.959	1026	55.5317
		miR775	1	0.0356625	-	-				miR775	1	0.0356625	-	-
		miR827	40	1.4265	4	0.216498				miR827	40	1.4265	4	0.216498
		miR828	535	19.0795	28	1.51549				miR828	535	19.0795	28	1.51549
		miR829	1	0.0356625	1	0.0541245				miR829	1	0.0356625	1	0.0541245
		miR833	-	-	1	0.0541245				miR833	-	-	1	0.0541245
		miR845	4	0.14265	1	0.0541245				miR845	4	0.14265	1	0.0541245
		miR846	2	0.071325	2	0.108249				miR846	2	0.071325	2	0.108249
		miR850	-	-	1	0.0541245				miR850	-	-	1	0.0541245
		miR858	-	-	1	0.0541245				miR858	-	-	1	0.0541245
		miR870	1	0.0356625	-	-				miR870	1	0.0356625	-	-
		miR894	605	21.5758	573	31.0133				miR894	605	21.5758	573	31.0133

## Sheet: Sheet2
	TS		RP
	absolute reads counts	normalized reads counts	absolute reads counts	normalized reads counts
Conserved miRNAs
miR156	13168	469.604	7028	380.387
miR157	539	19.2221	113	6.11607
miR158	80	2.853	53	2.8686
miR159	7097	253.097	1249	67.6015
miR160	140	4.99275	15	0.811867
miR161	5	0.178313	2	0.108249
miR162	17091	609.508	4725	255.738
miR164	365	13.0168	35	1.89436
miR165	708	25.2491	150	8.11867
miR166	928497	33112.5	197761	10703.7
miR167	8396	299.423	2986	161.616
miR168	22848	814.817	4735	256.279
miR170	31	1.10554	1	0.0541245
miR169	49	1.74746	20	1.08249
miR171	6647	237.049	597	32.3123
miR172	7	0.249638	1	0.0541245
miR319	2618	93.3645	1532	82.9187
miR390	9526	339.721	321	17.374
miR393	5273	188.048	2352	127.301
miR394	124	4.42215	28	1.51549
miR395	2	0.071325	3	0.162373
miR396	11230	400.49	1662	89.9549
miR397	13	0.463613	-	-
miR398	649	23.145	13	0.703618
miR399	6	0.213975	6	0.324747
miR408	31	1.10554	8	0.432996
non conserved miRNAs
miR1038	1	0.0356625	-	-
miR1310	12	0.42795	1	0.0541245
miR1511	4	0.14265	1	0.0541245
miR1529	-	-	1	0.0541245
miR163	3	0.106988	5	0.270622
miR1863	4	0.14265	-	-
miR1871	1	0.0356625	-	-
miR1873	1	0.0356625	-	-
miR1878	-	-	1	0.0541245
miR2118	52	1.85445	33	1.78611
miR2218	1	0.0356625	-	-
miR2275	-	-	1	0.0541245
miR2630	-	-	1	0.0541245
miR2650	1	0.0356625	-	-
miR2916	17	0.606263	3	0.162373
miR2930	1	0.0356625	-	-
miR3628	3	0.106988	-	-
miR3633	1	0.0356625	-	-
miR401	3	0.106988	2	0.108249
miR403	9	0.320963	7	0.378871
miR414	-	-	1	0.0541245
miR4221	2	0.071325	-	-
miR4409	-	-	1	0.0541245
miR444	5	0.178313	1	0.0541245
miR446	2	0.071325	-	-
miR447	1	0.0356625	-	-
miR472	-	-	1	0.0541245
miR477	10	0.356625	3	0.162373
miR479	332	11.84	17	0.920116
miR482	217	7.73877	77	4.16758
miR5059	7	0.249638	5	0.270622
miR5072	7	0.249638	6	0.324747
miR5077	333	11.8756	307	16.6162
miR5078	1	0.0356625	1	0.0541245
miR5139	10	0.356625	2	0.108249
miR5141	1	0.0356625	-	-
miR5179	249	8.87997	33	1.78611
miR528	50	1.78313	1	0.0541245
miR529	1151	41.0476	3578	193.657
miR530	4	0.14265	-	-
miR535	4934	175.959	1026	55.5317
miR775	1	0.0356625	-	-
miR827	40	1.4265	4	0.216498
miR828	535	19.0795	28	1.51549
miR829	1	0.0356625	1	0.0541245
miR833	-	-	1	0.0541245
miR845	4	0.14265	1	0.0541245
miR846	2	0.071325	2	0.108249
miR850	-	-	1	0.0541245
miR858	-	-	1	0.0541245
miR870	1	0.0356625	-	-
miR894	605	21.5758	573	31.0133

## Sheet: Sheet4
miR1038	1	0.0356625	-	-
miR1310	12	0.42795	1	0.0541245
miR1511	4	0.14265	1	0.0541245
miR1529	-	-	1	0.0541245
miR163	3	0.106988	5	0.270622
miR170	31	1.10554	1	0.0541245
miR1863	4	0.14265	-	-
miR1871	1	0.0356625	-	-
miR1873	1	0.0356625	-	-
miR1878	-	-	1	0.0541245
miR2118	52	1.85445	33	1.78611
miR2218	1	0.0356625	-	-
miR2275	-	-	1	0.0541245
miR2630	-	-	1	0.0541245
miR2650	1	0.0356625	-	-
miR2916	17	0.606263	3	0.162373
miR2930	1	0.0356625	-	-
miR3628	3	0.106988	-	-
miR3633	1	0.0356625	-	-
miR401	3	0.106988	2	0.108249
miR403	9	0.320963	7	0.378871
miR414	-	-	1	0.0541245
miR4221	2	0.071325	-	-
miR4409	-	-	1	0.0541245
miR444	5	0.178313	1	0.0541245
miR446	2	0.071325	-	-
miR447	1	0.0356625	-	-
miR472	-	-	1	0.0541245
miR477	10	0.356625	3	0.162373
miR479	332	11.84	17	0.920116
miR482	217	7.73877	77	4.16758
miR5059	7	0.249638	5	0.270622
miR5072	7	0.249638	6	0.324747
miR5077	333	11.8756	307	16.6162
miR5078	1	0.0356625	1	0.0541245
miR5139	10	0.356625	2	0.108249
miR5141	1	0.0356625	-	-
miR5179	249	8.87997	33	1.78611
miR528	50	1.78313	1	0.0541245
miR529	1151	41.0476	3578	193.657
miR530	4	0.14265	-	-
miR535	4934	175.959	1026	55.5317
miR775	1	0.0356625	-	-
miR827	40	1.4265	4	0.216498
miR828	535	19.0795	28	1.51549
miR829	1	0.0356625	1	0.0541245
miR833	-	-	1	0.0541245
miR845	4	0.14265	1	0.0541245
miR846	2	0.071325	2	0.108249
miR850	-	-	1	0.0541245
miR858	-	-	1	0.0541245
miR870	1	0.0356625	-	-
miR894	605	21.5758	573	31.0133
