# Supplementary material for: Identification and Expression Analyses of miRNAs from Two Contrasting Flower Color Cultivars of Canna by Deep Sequencing
Source: PLoS One. 2016 Jan 22;11(1):e0147499. doi: 10.1371/journal.pone.0147499 (PMC4723037; doi:10.1371/journal.pone.0147499)
Supplement: S3 Table — (XLSX) [file pone.0147499.s006.xlsx]

## Sheet: miRNAs star
Supplementary Data 3 : miRNAs having star sequences
	TS		RP
mirRNA star	absolute reads counts	normalized reads counts	absolute reads counts	normalized reads counts
miR156a*	2	0.071325	-	-
miR156b*	7	0.249638	-	-
miR156d*	910	32.4529	182	9.85065
miR156e*	184	6.5619	20	1.08249
miR156f*	910	32.4529	182	9.85065
miR156g*	910	32.4529	182	9.85065
miR156i*	3	0.106988	1	0.0541245
miR156k*	5	0.178313	2	0.108249
miR157b*	54	1.92578	2	0.108249
miR157d*	66	2.35373	7	0.378871
miR159a*	431	15.3705	81	4.38408
miR159b*	430	15.3349	50	2.70622
miR160b*	373	13.3021	19	1.02836
miR160g*	373	13.3021	19	1.02836
miR162*	192	6.8472	19	1.02836
miR162a*	125	4.45781	12	0.649494
miR162b*	125	4.45781	12	0.649494
miR164a*	403	14.372	46	2.48973
miR164b*	2537	90.4758	119	6.44081
miR164c*	69	2.46071	2	0.108249
miR164e*	1	0.0356625	-	-
miR164g*	360	12.8385	42	2.27323
miR164h*	69	2.46071	2	0.108249
miR165a*	30	1.06988	6	0.324747
miR166a*	4712	168.042	279	15.1007
miR166b*	4	0.14265	-	-
miR166c*	4697	167.507	278	15.0466
miR166d*	4697	167.507	278	15.0466
miR166e*	4699	167.578	278	15.0466
miR166g*	11	0.392288	3	0.162373
miR166k*	1	0.0356625	-	-
miR166m*	4	0.14265	1	0.0541245
miR167a*	2	0.071325	1	0.0541245
miR167b*	-	-	1	0.0541245
miR167c*	-	-	1	0.0541245
miR167h*	1	0.0356625	-	-
miR167i*	1	0.0356625	-	-
miR167j*	3	0.106988	4	0.216498
miR168a*	2069	73.7857	582	31.5004
miR168b*	2	0.071325	-	-
miR169a*	90	3.20963	13	0.703618
miR169c*	149	5.31371	31	1.67786
miR169h*	6	0.213975	13	0.703618
miR169i*	3	0.106988	7	0.378871
miR169j*	7	0.249638	15	0.811867
miR169k*	7	0.249638	15	0.811867
miR169l*	4	0.14265	8	0.432996
miR169r*	90	3.20963	13	0.703618
miR170*	92	3.28095	1	0.0541245
miR171a*	92	3.28095	1	0.0541245
miR171b*	1	0.0356625	-	-
miR171c*	1	0.0356625	-	-
miR171d*	40280	1436.49	694	37.5624
miR171e*	40280	1436.49	694	37.5624
miR172b*	78	2.78168	2	0.108249
miR172c*	35	1.24819	-	-
miR172e*	25	0.891563	-	-
miR319b*	6	0.213975	-	-
miR319d*	6	0.213975	-	-
miR3630*	29	1.03421	3	0.162373
miR3631a*	1	0.0356625	-	-
miR3633a*	1	0.0356625	-	-
miR390a*	1494	53.2798	38	2.05673
miR390b*	16	0.5706	-	-
miR393a*	1	0.0356625	-	-
miR396a*	353	12.5889	12	0.649494
miR396b*	351	12.5175	12	0.649494
miR396e*	10	0.356625	1	0.0541245
miR396f*	1155	41.1902	71	3.84284
miR396g*	1	0.0356625	1	0.0541245
miR408b*	3	0.106988	-	-
miR444c*	1	0.0356625	-	-
miR528a*	318	11.3407	13	0.703618
miR528b*	318	11.3407	13	0.703618
miR529*	136	4.8501	139	7.5233
miR840*	1	0.0356625	-	-
miR846*	1	0.0356625	-	-

## Sheet: miRNA star families
Supplementary Data 3 : miRNA star families
	TS		RP
mirRNA star	absolute reads counts	normalized reads counts	absolute reads counts	normalized reads counts
miR156*	2	0.071325	1	0.0541245
miR157*	54	1.92578	2	0.108249
miR159*	430	15.3349	50	2.70622
miR160*	373	13.3021	19	1.02836
miR162*	125	4.45781	12	0.649494
miR164*	1	0.0356625	2	0.108249
miR165*	30	1.06988	6	0.324747
miR166*	1	0.0356625	1	0.0541245
miR167*	1	0.0356625	1	0.0541245
miR168*	2	0.071325	582	31.5004
miR169*	3	0.106988	7	0.378871
miR170*	92	3.28095	1	0.0541245
miR171*	1	0.0356625	1	0.0541245
miR172*	25	0.891563	2	0.108249
miR319*	6	0.213975	-	-
miR3630*	29	1.03421	3	0.162373
miR3631*	1	0.0356625	-	-
miR3633*	1	0.0356625	-	-
miR390*	16	0.5706	38	2.05673
miR393*	1	0.0356625	-	-
miR396*	1	0.0356625	1	0.0541245
miR408*	3	0.106988	-	-
miR444*	1	0.0356625	-	-
miR528*	318	11.3407	13	0.703618
miR529*	136	4.8501	139	7.5233
miR840*	1	0.0356625	-	-
miR846*	1	0.0356625	-	-
