# Supplementary material for: Identification and Expression Analyses of miRNAs from Two Contrasting Flower Color Cultivars of Canna by Deep Sequencing
Source: PLoS One. 2016 Jan 22;11(1):e0147499. doi: 10.1371/journal.pone.0147499 (PMC4723037; doi:10.1371/journal.pone.0147499)
Supplement: S4 Table — (XLSX) [file pone.0147499.s007.xlsx]

## Sheet: miRNA and miRNA star
Supplementary Data 4: Differentially expressed miRNAs and miRNAs* in TS and RP (miRNAs* having higher read counts than their corresponding mature miRNA are indicated in yellow)
TS				RP
miRNA	absolute reads	miRNA Star	absolute reads	miRNA	absolute reads	miRNA Star	absolute reads
miR156a	13110	miR156a*	2	miR156a	6996	miR156a*	0
miR156b	13111	miR156b*	7	miR156b	6995	miR156b*	0
miR156d	13094	miR156d*	910	miR156d	6986	miR156d*	182
miR156e	12934	miR156e*	184	miR156e	6939	miR156e*	20
miR156f	12938	miR156f*	910	miR156f	6936	miR156f*	182
miR156g	12914	miR156g*	910	miR156g	6926	miR156g*	182
miR156i	12898	miR156i*	3	miR156i	6919	miR156i*	1
miR156k	20	miR156k*	5	miR156k	8	miR156k*	2
miR157b	539	miR157b*	54	miR157b	113	miR157b*	2
miR157d	2	miR157d*	66	miR157d	0	miR157d*	7
miR159a	7010	miR159a*	431	miR159a	1208	miR159a*	81
miR159b	7060	miR159b*	430	miR159b	1228	miR159b*	50
miR160b	140	miR160b*	373	miR160b	15	miR160b*	19
miR160g	139	miR160g*	373	miR160g	15	miR160g*	19
miR162	17090	miR162*	192	miR162	4725	miR162*	19
miR162a	1990	miR162a*	125	miR162a	323	miR162a*	12
miR162b	1993	miR162b*	125	miR162b	323	miR162b*	12
miR164a	356	miR164a*	403	miR164a	33	miR164a*	46
miR164b	362	miR164b*	2537	miR164b	35	miR164b*	119
miR164c	365	miR164c*	69	miR164c	35	miR164c*	2
miR164e	356	miR164e*	1	miR164e	33	miR164e*	0
miR164g	356	miR164g*	360	miR164g	33	miR164g*	42
miR164h	6	miR164h*	69	miR164h	2	miR164h*	2
miR165a	708	miR165a*	30	miR165a	150	miR165a*	6
miR166a	918576	miR166a*	4712	miR166a	193644	miR166a*	279
miR166b	917858	miR166b*	4	miR166b	193452	miR166b*	0
miR166c	918154	miR166c*	4697	miR166c	193551	miR166c*	278
miR166d	918491	miR166d*	4697	miR166d	193617	miR166d*	278
miR166e	922952	miR166e*	4699	miR166e	193906	miR166e*	278
miR166g	918163	miR166g*	11	miR166g	193554	miR166g*	3
miR166k	917077	miR166k*	1	miR166k	193139	miR166k*	0
miR166m	918492	miR166m*	4	miR166m	193617	miR166m*	1
miR167a	7543	miR167a*	2	miR167a	2799	miR167a*	1
miR167b	7551	miR167b*	0	miR167b	2802	miR167b*	1
miR167c	7926	miR167c*	0	miR167c	2900	miR167c*	1
miR167h	167	miR167h*	1	miR167h	64	miR167h*	0
miR167i	363	miR167i*	1	miR167i	164	miR167i*	0
miR167j	158	miR167j*	3	miR167j	63	miR167j*	4
miR168a	22848	miR168a*	2069	miR168a	4735	miR168a*	582
miR168b	20773	miR168b*	2	miR168b	4151	miR168b*	0
miR169a	27	miR169a*	90	miR169a	13	miR169a*	13
miR169c	25	miR169c*	149	miR169c	13	miR169c*	31
miR169h	12	miR169h*	6	miR169h	2	miR169h*	13
miR169i	11	miR169i*	3	miR169i	4	miR169i*	7
miR169j	12	miR169j*	7	miR169j	2	miR169j*	15
miR169k	25	miR169k*	7	miR169k	3	miR169k*	15
miR169l	13	miR169l*	4	miR169l	3	miR169l*	8
miR169r	10	miR169r*	90	miR169r	2	miR169r*	13
miR170	31	miR170*	92	miR170	1	miR170*	1
miR171a	6457	miR171a*	92	miR171a	569	miR171a*	1
miR171b	6391	miR171b*	1	miR171b	561	miR171b*	0
miR171c	6349	miR171c*	1	miR171c	556	miR171c*	0
miR171d	6340	miR171d*	40280	miR171d	556	miR171d*	694
miR171e	6458	miR171e*	40280	miR171e	566	miR171e*	694
miR172b	7	miR172b*	78	miR172b	1	miR172b*	2
miR172c	7	miR172c*	35	miR172c	1	miR172c*	0
miR172e	7	miR172e*	25	miR172e	1	miR172e*	0
miR319b	315	miR319b*	6	miR319b	142	miR319b*	0
miR319d	793	miR319d*	6	miR319d	90	miR319d*	0
miR3633a	1	miR3633a*	1	miR3633a	0	miR3633a*	0
miR390a	9498	miR390a*	1494	miR390a	321	miR390a*	38
miR390b	9501	miR390b*	16	miR390b	319	miR390b*	0
miR393a	5273	miR393a*	1	miR393a	2352	miR393a*	0
miR396a	11175	miR396a*	353	miR396a	1658	miR396a*	12
miR396b	11173	miR396b*	351	miR396b	1657	miR396b*	12
miR396e	11213	miR396e*	10	miR396e	1661	miR396e*	1
miR396f	9896	miR396f*	1155	miR396f	1576	miR396f*	71
miR396g	27	miR396g*	1	miR396g	3	miR396g*	1
miR408b	31	miR408b*	3	miR408b	8	miR408b*	0
miR444c	1	miR444c*	1	miR444c	0	miR444c*	0
miR528a	50	miR528a*	318	miR528a	1	miR528a*	13
miR528b	50	miR528b*	318	miR528b	1	miR528b*	13
miR529	1149	miR529*	136	miR529	3570	miR529*	139
miR846	2	miR846*	1	miR846	2	miR846*	0
