# Supplementary material for: Identification and Expression Analyses of miRNAs from Two Contrasting Flower Color Cultivars of Canna by Deep Sequencing
Source: PLoS One. 2016 Jan 22;11(1):e0147499. doi: 10.1371/journal.pone.0147499 (PMC4723037; doi:10.1371/journal.pone.0147499)
Supplement: S5 Table — (XLSX) [file pone.0147499.s008.xlsx]

## Sheet: Putative novel miRNA
Supplementary Data 5: Putative new miRNAs predicted in this study by miRCat algorithms (yellow color indicates new miRNAs expressed in both the cultivars)
TS
miRNA	Chromosome	Sequence	miRNA*	Hairpin Sequence	Start	End	Orientation	Abundance	sRNA length	Hairpin Length	Hairpin Start	Hairpin End	Hairpin Structure	Genomic Hits	Minimum Free Energy(MFE)	Adjusted MFE	Hairpin G/C%	miRNA* Start Coord	miRNA* End Coord	miRBase ID	P_Val
miRNA1	chr3	GCAAGTTTGTCCTTGGCTACAT	CAGCCAAGGATGACTTGCCGG(2)	GAGAGCTTTACATGAAGAGGCGGAGAGTGGAATGCAGCCAAGGATGACTTGCCGGAATTGCCTCGAGATAGCGCCTCGTTTGCAAGTTGCCGGCAAGTTTGTCCTTGGCTACATTTGGCTCTCTTCTTCTCATGTGAGGCTCTT	391953	391974	+ [Positive strand]	14	22	144	391860	392003	(((((((((((((((.((((.(((((((.(((((={{{{{{{{{=={{{{{{{{{..((((..((((.......))))...))))....)))>>>>>->-->>>>>>>>>->>>)).))))))).)))))))))))))))))))	2	-90.1	-62.5694	51.3889	391894	391915	NA	0.009901
miRNA2	chr3	TTGGTCCAAACAGGGGCCCC	NO	TAGCTCATTGGTCCAAACAGGGGCCCCTCAATCAGATGGAAGAATTCTGCCGACGCGGATTGTGGGTCCCTCTTGTTTGGCCCAATGGCTG	13499849	13499868	+ [Positive strand]	10	20	91	13499841	13499931	((((.((<<<<-<<<<<<<<<<<<<<-.(((((.(.(((.((....)).))).)...))))).)))))))...))))))).))))))))))	2	-45.5	-50	54.9451	-1	-1	NA	0.009901
miRNA3	chr3	AATGCTTAAGCTGGAGTTGATGGT	NO	GGGCTTGATAAGCTAACTGGCTCATCAACTTCATTTGACTTAAACCATTGATCAAAATGCTTAAGCTGGAGTTGATGGTAGTACACTTATCAAACCC	29765811	29765834	- [Negative strand]	2	24	97	29765792	29765888	(((.((((((((...((((.(.(((((((((((...(.(((((..((((......>>>>->>>>>>>>>>>>>>>>>>>)))...)))))))).)))	1	-33.1	-34.1237	39.1753	-1	-1	NA	0.009901
miRNA4	chr4	AATGTTTAAGCTGAAGTTGATGGT	NO	TGGGCCTGATGGGCTAACTAACCTATCAACTTCGTTTGACCTAAGTCATTGGCTAAAATGTTTAAGCTGAAGTTGATGGTAGTATATTCATCAGATACCA	2277413	2277436	- [Negative strand]	2	24	100	2277392	2277491	(((..((((((((...((((.((.(((((((((((((((.(..(((.....)))..--->->>>>>>->>>>>>>>>>>>)))...))))))))...)))	1	-32.7	-32.7	39	-1	-1	NA	0.009901
miRNA5	chr4	TGCTGATGCGAATGCTGACGACTC	NO	TCCTTTTGCTGATGCGAATGCTGACGACTCTGATGCTGGAACAAAGGAGTATGTGCATATTCGTATACAGCAGCGGA	23964933	23964956	- [Negative strand]	2	24	77	23964885	23964961	(((..(<<<<<<<<<<<<<<-<<<<<<<<<(..((......))..))))).))).))))))))))).)))))).)))	1	-27.8	-36.1039	46.7532	-1	-1	NA	0.019802
miRNA6	chr5	CTTGGTACTCGGACATTGGCTCGA	NO	TTCGAGCTTTTCTTAGGAGTATGGCATGGGTTACTTCCGCACAGTAGCACTTGGTACTCGGACATTGGCTCGAG	15959746	15959769	- [Negative strand]	6	24	74	15959744	15959817	((((((((..(.((..((((((..((...((((((.......)))))).-->>>>>>>>->>->-->>>>>>>)	1	-22.7	-30.6757	50	-1	-1	NA	0.039604
miRNA7	chr5	ATCATCAAAAAGGAGTAGATTGTT	NO	TTTGAATTCGAGTTTGCTTTATTTCAATATGACATATAGGCAGAGGAGTTTAGTTAAAACTCCGTCGTCAATTGGTTGTCATCATCAAAAAGGAGTAGATTGTTGAATCTCGAA	23549642	23549665	+ [Positive strand]	2	24	114	23549561	23549674	(((((((((((((((((((..(((..((((((((.((.(((.(((((((((.....))))))).))))).))....))))>>->>-->>>-->>>>>>>>-->>)))).)))))	1	-30.3	-26.5789	34.2105	-1	-1	NA	0.009901
miRNA8	chr5	GTCTGGGTGGTGTAGTCGGTTATC	NO	GTCTGGGTGGTGTAGTCGGTTATCACGCTAGTCTCACACACTAGAGGTCCCCGGTTCGAACCCGGGC	28790277	28790300	- [Negative strand]	22	24	67	28790233	28790299	<<<<<<<<--<<-<--<<<--<<<...(((((.......))))).)))..)))..))).))))))))	2	-24.8	-37.0149	59.7015	-1	-1	NA	0.029703
miRNA9	chr6	TCTTTCGCTCCTATCTGATGACC	NO	GGATTGAGGGGTCGCGTGATGATCGGATGCATAGTTCAAATGATAACCCCTTTTTTGTGGGTTATGATTATTTGAAACGTCTTTCGCTCCTATCTGATGACCTCCACATCT	21992483	21992505	+ [Positive strand]	23	23	111	21992403	21992513	((((((.(((((((((.(((((.((((.(.((..((((((((((((((((......).))))))...)))))))))..)>>->>>>->>-->>>>>->>>>>)))).))))	2	-32.7	-29.4595	43.2432	-1	-1	NA	0.029703
miRNA10	chr7	TTTCTGTAGATCCTTTTGCTGA	NO	CTTTTTCTGTAGATCCTTTTGCTGATGCAAATGCTGATGACTCTGGTGCCGGCACAAAGGATTATGTGCATATCCGCATACAGCAGCGGAATGGCAGGAAGAG	187579	187600	- [Negative strand]	5	22	103	187500	187602	(((<<<<<<<---<<<--<<<<<<<(((..((((..((((.(((.(((....)))...)))))))..))))....)))).)))))).)))...))))))))))	1	-36.8	-35.7282	47.5728	-1	-1	NA	0.029703
miRNA11	chr6	AACGAGAGGTTGACGACGCTC	NO	GGCGTTCGTCTTTCTAGCTCGTGTTTGACCTGAATTCATGGTTTTGGGGAAACCTTTTGAAGTGGTGGAGCTGAACGAGAGGTTGACGACGCT	34700564	34700584	+ [Positive strand]	2	21	93	34700490	34700582	(((((.((((..(((..(((((((((.(((....((((.((((((...))))))...))))..))).))))..->>>>>>>>-->>>>>>>>>	1	-35	-37.6344	49.4624	-1	-1	NA	0.009901
miRNA12	chr7	GGCAGTCTCCTTGGCTAGTC	NO	AGAGTCTCTCTGGCAAGCCAAGGATGACTTGCCTGTGCCATATGCCCTCTCGGTTCAGGTTTCAGTGCCCTAAAAACTCTCAGTGGGTTGGTTACACAGGCAGTCTCCTTGGCTAGTCTGAGTGGCTCT	24979272	24979291	+ [Positive strand]	3	20	129	24979173	24979301	((((((.(((.(((.(((((((((.((((.((((((((((...((((.((.((((..(((......))).....))))...)).)))))))...))))>>>>>>>>>>>>>>>>->>>.))).))))))	1	-62.9	-48.7597	52.7132	-1	-1	NA	0.009901
miRNA13	chr8	GCTGGTTTGCCCGAGTGGTTAAG	NO	TCACTGTGTGGCTGGTTTGCCCGAGTGGTTAAGGGGGAAGACTTAAGATCTTCTGCACATAAGTGCGCATGGGTTCGAACCCCATAGCCAGCAGTTGA	5059651	5059673	- [Negative strand]	9	23	98	5059585	5059682	(((((((.((<<<<<<<<<<<<<-<<<-<<<-<(.(((((((....).)))))).).).))).)))...)))))..)))))....))))))))).)))	6	-26.5	-27.0408	52.0408	-1	-1	NA	0.009901
miRNA14	chr8	ACTAAAGAATACCGTGTGCTCG	NO	GTGGTGAGCACAGAGCGAGCTATTCTTTCGCCTTTTACTAAAGAATACCGTGTGCTCGCCAC	9672251	9672272	+ [Positive strand]	9	22	62	9672214	9672275	(((((((((((...(((.(.((((((((.(......->->>>>>>>>>>>>>>>>>>>))))	4	-26.5	-42.7419	50	-1	-1	NA	0.009901
miRNA15	chr8	AGTCCTCGTGTTGCACCCTT	NO	GCGAGAGTAGTACCAAGATGAGTGACCCCATAGTAAGTCCTCGTGTTGCACCCTTCTTGT	21079827	21079846	- [Negative strand]	68	20	60	21079821	21079880	(((((((..((..(((.(((((.(((.........->>>>>>>>->>>->>-->>)))))	1	-16.7	-27.8333	50	-1	-1	NA	0.009901
miRNA16	chr8	GGGTCCATAGCTCAGTGGTAGAGC	NO	GGGTCCATAGCTCAGTGGTAGAGCAATTGACTGCAGATCAATAGGTCAACGGTTCGAACCTGGTTGGGCCC	26545845	26545868	- [Negative strand]	19	24	71	26545797	26545867	<<<<<<<--<<-<<<-<---<<<<..((((((...........))))))..))))...)))))))))))))	12	-26.7	-37.6056	53.5211	-1	-1	NA	0.019802
miRNA17	chr8	GAGATGAGAAAGATCGCCTGCGCC	NO	GCAGCTGCCACGAGATCAGAATAAGCCTCTCTTTCTCGCCACCAGCAATGGAGATGAGAAAGATCGCCTGCGCCGTCCTCGTCGTGGCCGC	28587241	28587264	- [Negative strand]	19	24	91	28587223	28587313	((.((..(.(((((..(.(..((.((...(((((((((.(.(((....))>->->>>>>>>>>-->>->>-->-)..))))).)..)).))	2	-32	-35.1648	59.3407	-1	-1	NA	0.029703
miRNA18	chr8	AGAACTCGAGCACGGCAATG	NO	GCAGTGTGGTGGCGGAGAGTTCACAGAGGGATTGCAACGAGGCAGCTCCAGAGGAGGAGGCGACGACTCCGGTGGCGGGCTGATTTTTGGAGAACTCGAGCACGGCAATGGC	28527546	28527565	- [Negative strand]	2	20	112	28527543	28527654	((..(((.(((.(...((((((.((((((.............((((((((..((((..(....)..))))..)))..))))).)))))).->>>>>>-->>>>->>>---))	1	-41.24	-36.8214	61.6071	-1	-1	NA	0.039604
miRNA19	chr9	CGCACCAGATGGCGTCGAATC	NO	GGAGGCGGCCTTTGGAGCGCCGGTGCTGGAGGCGTACGCGATGACGGAGGCGGCGCACCAGATGGCGTCGAATCC	24601494	24601514	+ [Positive strand]	3	21	75	24601440	24601514	(((..((((((((((.((((((.(.(((....((....))....))).).)))>>>->>>>>->>>-->>-->>)	1	-34.9	-46.5333	70.6667	-1	-1	NA	0.029703
miRNA20	chr9	AGATGGGGAGGGGGAAGATAG	NO	CTTTATGGCCTCTTTTTGAGCCTCTCCTCATCTTTTCTTCTTCACTGTGTTGTTTCAGAAGAAGGGGAGATCATAGTGCAACGCGAGAGAGATGGGGAGGGGGAAGATAGAGATAAAG	25424785	25424805	+ [Positive strand]	3	21	118	25424695	25424812	((((((...((((.(((...(((((((((((((((.(((((((((((((.(.(..(........)..).).))))))).)).).)))))>>>>>>>>>>>>>-->>>->>))))))))	2	-42.7	-36.1864	45.7627	-1	-1	NA	0.049505
miRNA21	chr9	GGGGATGTAGCTCAAATGGTAGA	NO	GAGTGTTTTGCATTTGTACTCATCTCATTTAATTGTGTATTATTCGTTATATAATAGTAAAAATAAAAAGTAAATCAATGGGGATGTAGCTCAAATGGTAGAGCGCTC	26815137	26815159	+ [Positive strand]	548	23	108	26815057	26815164	((((((((((((((((..((((((((.....((((((((........))))))))..............(.....)...->>>>>>->>-->>>>>->>>>>))))))	9	-28.9	-26.7593	30.5556	-1	-1	NA	0.009901
miRNA22	chr9	TCGGCAAGTTTGTCCTTGGCTAC	NO	AGATGCAGAGAGTCAAATGCAGCCAAAGATGACTTGCCGAAGAAGAGTGCCTTCACTGCAAGTTGTCGGCAAGTTTGTCCTTGGCTACACTTGGCTCTCTGCTTCT	28037747	28037769	- [Negative strand]	4	23	106	28037728	28037833	(((.((((((((((((.((.((((((.((..(((((((((...((..(((.......)))..)).>>>>>>>>->-->>->>>>>>->).)))))))))))).)))	2	-55.2	-52.0755	49.0566	-1	-1	NA	0.009901
miRNA23	chr9	TCGGCAAGTTTGTCCTTGGCTAC	CAGCCAAGGATGACTTGCCGGC(3) CAGCCAAGGATGACTTGCCGGCA(2)	GAAGAGAGTGGAATGCAGCCAAGGATGACTTGCCGGCATAAGCTGGAAGAAGAGTCTCTTCACATGCAAGTTGTCGGCAAGTTTGTCCTTGGCTACACTTGGCTCTCTTC	28042509	28042531	- [Negative strand]	4	23	110	28042494	28042603	(((((((((.((.((={{{{{{{{{=={{{{{{{{{{(...(((((((((......))))).)).))....))>>>>>>>>->-->>>>>>>>>->).)).)))))))))	2	-62.2	-56.5455	50	28042566	28042587	NA	0.009901
miRNA24	chr9	GCTTGGGCGAAAGTAGTACTAGGA	NO	TGCTTGGGCGAAAGTAGTACTAGGATAGGTGAACCCTAGGGAAGTCCTCATGTTGTACTCCTTTTTGTGCTTGAGTA	29655705	29655728	+ [Positive strand]	2	24	77	29655703	29655779	(<<<--<<<<<<<<-<<<<<-<<-<((((....((....))....))).)).))))))).)))))...)))..))))	1	-24	-31.1688	45.4545	-1	-1	NA	0.049505
miRNA25	chr9	GGCACAGGTTGTGGGTTGGCCTC	NO	GGGCACAGGTTGTGGGTTGGCCTCCAGTTCGATCATTCAGGAAGAACATCCTCTCTGCTCACTCTGAGAAGGGAAGCAAGGAGGGAGGTGAGAAGCCCGGCAACCCGGTGGCC	30098684	30098706	- [Negative strand]	2	23	113	30098594	30098706	(<-<<<-<<<<<<<<<<<-<<<<<(.((((..((......)).))))...(((..((((..((((....)))).))))..)))))))))....))))).))))))..))).))	1	-49.1	-43.4513	59.292	-1	-1	NA	0.009901
miRNA26	chr9	GGGGATGTAGCTCAAATGGTAGA	NO	CTACTATTGAGCAAGACATAAAGCCCATGCGGTTTATGTTCTAAGCGTTTTAGTTACTTTGTTTTATAATTTCCCTTATAACACATTACATAAATTGGGGATGTAGCTCAAATGGTAG	32884377	32884399	+ [Positive strand]	548	23	118	32884280	32884397	((((((((((((...((((....(((...((((((((((....(((......)))....(((.((((((......)))))).)))..)))))))))>>>>>>>>->>>>->>>>>>>>	9	-30	-25.4237	33.8983	-1	-1	NA	0.029703
miRNA27	chrUn_random	ACAGGGAATTGGAGGTAGCATTC	NO	ACATACAGGGAATTGGAGGTAGCATTCTACCGATGTCAAGTCATGGACTGGTTCCTCCAGCCCTTTTTCTATGT	15843809	15843831	- [Negative strand]	2	23	74	15843761	15843834	((((<-<<<<---<<<<<<-<-<<-<<((..(((.....))).)))).)).).)))))).)))).....)))))	1	-22.7	-30.6757	45.9459	-1	-1	NA	0.039604
miRNA28	chrUn_random	GTTCCTGTGGCTCGGATGAGTA	NO	TATTCATTTAAGTCTTCGGGTAGCACCACCAGATCTTCAACAAGGTGGAAATTCTCGTATTCTGTATGTACATGTTCCTGTGGCTCGGATGAGTA	15815954	15815975	+ [Positive strand]	2	22	95	15815880	15815974	((((((((..((((..((((.(((.(((((.............)))))........((((.......))))..>>>>>>>->>>>-->>>>>>>>	1	-29.22	-30.7579	42.1053	-1	-1	NA	0.009901
miRNA29	chrUn_random	GGTAGTTCGACCGTGGAATT	NO	GGTAGTTCGACCGTGGAATTTCTTTGTTTCGGTATCGTAGGAATATGAGTGTGTGACTTAATTGATCCTATTGATAATACAGAGAATGGTCCTGTCAGCTCC	22982248	22982267	- [Negative strand]	942	20	102	22982165	22982266	<<-<<<<-<<<---<<<--<(((((((.....((((((((((.(((((((.....)))))..)).))))).)))))..))))))))...))).)))))))))	1	-30.2	-29.6078	41.1765	-1	-1	NA	0.009901
miRNA30	chrUn_random	AGCTGAAGTTGATAGTAGTACACC	NO	GGGCTAACTAGCCTATCAACTTCATTTGGTTTAATCCACTGACCAAAATTCTTAAGCTGAAGTTGATAGTAGTACACCC	34067026	34067049	+ [Positive strand]	4	24	79	34066971	34067049	(((...((((..(((((((((((((((((((.........))))))).......--->>>>>>>>>>>>>>>>--->>)	2	-25	-31.6456	39.2405	-1	-1	NA	0.009901
miRNA31	chrUn_random	TCGGAGTTGACGATTTCGCC	NO	CACTTGCATTTTGTCGGAGTTGACGATTTCGCCGTCAAAGTAAGCGGCGAGATCGACAGCAAGCCGCGACTTGCCAGTG	74890890	74890909	+ [Positive strand]	2	20	79	74890876	74890954	((((.(((..(((-<<<-<<<<-<<<<<<<<<<((........)))))))))))).))))...))))))..))).))))	1	-39	-49.3671	54.4304	-1	-1	NA	0.009901
miRNA32	chrUn_random	GGGCATTTGGTCTAGTGGCATG	NO	TCGCACCCTAAGCGAGAATCATACCACTAGACCAAATGCCCTTTGTTGAACAGTTAATATCACTTTAATTATTATTATATCTTATCTTTGACATCGAACACATTTCCCTTCTAGGAAAAGAATTATCCAAAATTAAGATATAATACAAATTAAAGTGACAACTGTTCATCAATGGGCATTTGGTCTAGTGGCATGATTCTCGCTTAGGGTGCGA	119727935	119727956	- [Negative strand]	2	22	214	119727915	119728128	((((((((((((((((((((((.((((((((((((((((((.(((.(((((((((....(((((((((((..((((((((((((..((((.....(....).(((((......))))).........))))..))))))))))))..))))))))))).))))))))).))).>>>>>>>>>>>>>>>>>>->>>)))))))))))))))))))	1	-120	-56.0748	35.0467	-1	-1	NA	0.009901
RP
miRNA33	chr10	GGCAGTCTCCTTGGCTAATC	NO	CTTGGGTAGCCAAGGATGACTTGCCTATGATCTCTCCATGGTCTTCAGTGCTGCAATCAAAACCTTTGTGTGGTTTATAGGCAGTCTCCTTGGCTAATCTAAG	21178955	21178974	+ [Positive strand]	6	20	103	21178875	21178977	((((((((((((((((.((((.((((((((((.......))))......((..((..(((.....)))))..))..)))>>>>>>>>>>>>>>>>->>>))))	3	-41.5	-40.2913	45.6311	-1	-1	NA	0.009901
miRNA34	chr11	TACAGAGAAGATTAGCATGGC	NO	TTATCAATGCGTCGATCGGCGATGATGTTTTCTCTTAGGAGACATCCGATAAAATTGGAACGTGATACAGAGAAGATTAGCATGGCCCTGCGCAAGGATGA	4421915	4421935	- [Negative strand]	7	21	101	4421899	4421999	(((((..(((((.(...(((.(((..(((((((((..(....).((((((...))))))......--->>>>>>>>>--->>>->>)).)))))..)))))	4	-33.9	-33.5644	44.5545	-1	-1	NA	0.019802
miRNA35	chr4	TTTTCCTTTTCTTTCTTTTCTTTT	NO	AGAAGGAAACAAAGGGAGGAGGAAAAAAAATAGAGTTCTCTTTTTTTCCTTTTCTTTCTTTTCTTTTT	8318066	8318089	+ [Positive strand]	2	24	68	8318022	8318089	(((((((((...((((((((((((((((...(((....)))))>>>>>>>>>>>>>>-->>>>>>>>)	1	-70.5	-103.676	29.4118	-1	-1	NA	0.009901
miRNA36	chr5	TTATGGTTAGAGCTTTGGAGGA	NO	ATCTGAACGTGGTATTATGGTTAGAGCTTTGGAGGATATTTTTGCTAATATATCTCCTGGCTCTGATATCATGGCGATTTCCTACTTGCAGGT	21326438	21326459	+ [Positive strand]	2	22	93	21326423	21326515	(((((...((((..<<<<<<<<<<<<<<--<<<<<<((((......))))).))))).)))))))))..))))).......))))...)))))	1	-27.2	-29.2473	39.7849	-1	-1	NA	0.029703
miRNA37	chr6	GCTCCTACCGATTGAATGGTC	CTTATCATTTAGAGGAAGGA(6) CCTTATCATTTAGAGGAAGG(3) ACCTTATCATTTAGAGGAAGG(6) AACCTTATCATTTAGAGGAAGG(2) TTATCATTTAGAGGAAGGAG(1) ACCTTATCATTTAGAGGAAG(2) AACCTTATCATTTAGAGGAAG(1) TTATCATTTAGAGGAAGGAGA(1) TATCATTTAGAGGAAGGAGAAG(3)	CTATCGCTCCTACCGATTGAATGGTCTACTGAAGTGTTCAGATCAAGGTGGTGGCCCGTGACGTCATGAGAAGTCCACTAAACCTTATCATTTAGAGGAAGGAGAAGTAG	721764	721784	+ [Positive strand]	21	21	110	721758	721867	((((.-<<<<<-<<--<<<<<<<<<-..((((.....))))...((((((((((((((((....)))).)..).)))))..))}}}}}}}}}}}}=}}=}}}})..))))	11	-34.5	-31.3636	46.3636	721841	721861	NA	0.029703
miRNA38	chr6	CATCTTCTGGATCGCGCACCC	NO	TCAGCGACTGGAACTCCATCTTCTGGATCGCGCACCCCGGCGGACCCGCGATCCTCGACGCGATGGAGGCCAAGCTGG	5460274	5460294	- [Negative strand]	4	21	78	5460232	5460309	(((((...(((..(((<<<<-<<-<<<<<<<<---<<....))...))))))))..))...))))))).))).)))))	2	-35.1	-45	66.6667	-1	-1	NA	0.019802
miRNA39	chr5	GTCTGGGTGGTGTAGTCGGTTATC	NO	GTCTGGGTGGTGTAGTCGGTTATCACGCTAGTCTCACACACTAGAGGTCCCCGGTTCGAACCCGGGC	28790277	28790300	- [Negative strand]	11	24	67	28790233	28790299	<<<<<<<<--<<-<--<<<--<<<...(((((.......))))).)))..)))..))).))))))))	2	-24.8	-37.0149	59.7015	-1	-1	NA	0.039604
miRNA40	chr6	GTACGAGCCTATAGAACAGAT	NO	TCTGATTCTGAGGTCTTGTGTCATCAACCAGATTATGTTGCCTGTCTGCTTCGTACTCGAAGTAACAGTTGTACGAGCCTATAGAACAGA	32944531	32944551	+ [Positive strand]	2	21	90	32944460	32944549	((((.((((((((.((((((.((.((((........)))).((((.(((((((....))))))))))).)>>>>>>>>>>->>>>>>>>>	1	-29.8	-33.1111	43.3333	-1	-1	NA	0.009901
miRNA41	chr7	CTTTGGACTGAAGGGAGCTCC	NO	AGAAATGGGAGCTGCTTTCAGACCAAAACAATATCATTTCCTAGATGTTATCTCTTCATATTGCTTTGGACTGAAGGGAGCTCCTATTTCT	6246775	6246795	- [Negative strand]	753	21	91	6246767	6246857	(((((((((((((.(((((((.(((((.((((((((((.....))))..........))))))->>>>>->>>>>>>->>>>>>)))))))	1	-40.4	-44.3956	38.4615	-1	-1	NA	0.009901
miRNA42	chr7	GGCAGTCTCCTTGGCTAGTC	NO	AGAGTCTCTCTGGCAAGCCAAGGATGACTTGCCTGTGCCATATGCCCTCTCGGTTCAGGTTTCAGTGCCCTAAAAACTCTCAGTGGGTTGGTTACACAGGCAGTCTCCTTGGCTAGTCTGAGTGGCTCT	24979272	24979291	+ [Positive strand]	7	20	129	24979173	24979301	((((((.(((.(((.(((((((((.((((.((((((((((...((((.((.((((..(((......))).....))))...)).)))))))...))))>>>>>>>>>>>>>>>>->>>.))).))))))	1	-62.9	-48.7597	52.7132	-1	-1	NA	0.009901
miRNA43	chr7	GGCAGTCTCCTTGGCTAATC	NO	GGAGATGAGAGTCTGTCTTTGGTAGCCAAGGATGACTTGCCTGTGTCCTCATGGAGGTCCTGGTGGCTGCATGAGGGTTTCAGAAGCTCCATGTGGGTCACTGGGCAGTCTCCTTGGCTAATCAGAGGGACTCTTGTCCCC	24978057	24978076	- [Negative strand]	6	20	141	24978038	24978178	((.((..(((((((.(((....((((((((((.((((.((((((((((.(((((((.(.((((.(.((......)).).)))).).))))))).))).))).)>>>>>>>>>>>>>>>>>---))).)))))))..)).))	3	-77.9	-55.2482	55.3192	-1	-1	NA	0.009901
miRNA44	chr8	AGTCCTCGTGTTGCACCCTT	NO	GCGAGAGTAGTACCAAGATGAGTGACCCCATAGTAAGTCCTCGTGTTGCACCCTTCTTGT	21079827	21079846	- [Negative strand]	20	20	60	21079821	21079880	(((((((..((..(((.(((((.(((.........->>>>>>>>->>>->>-->>)))))	1	-16.7	-27.8333	50	-1	-1	NA	0.009901
miRNA45	chr8	TTGGACATGACATATATATATATA	NO	GACATGACATATATATATATATATATATATATATATATATATATATATATATATATATATATATATATATATATCAGTT	27809043	27809066	- [Negative strand]	2	24	79	27808984	27809062	<<<-<<<-<<<<<<<<<<<<<(((((((((((((((((....)))))))))))))))))))))))))))))).))))))	1	-33.7	-42.6582	7.59494	-1	-1	NA	0.009901
miRNA46	chr9	GGGGATGTAGCTCAAATGGTAGA	NO	GAGTGTTTTGCATTTGTACTCATCTCATTTAATTGTGTATTATTCGTTATATAATAGTAAAAATAAAAAGTAAATCAATGGGGATGTAGCTCAAATGGTAGAGCGCTC	26815137	26815159	+ [Positive strand]	179	23	108	26815057	26815164	((((((((((((((((..((((((((.....((((((((........))))))))..............(.....)...->>>>>>->>-->>>>>->>>>>))))))	9	-28.9	-26.7593	30.5556	-1	-1	NA	0.009901
miRNA47	chr9	GGCAGTCTCCTTGGCTAATC	NO	GGGGATAAGATCGTGCTTCGTTAGCCAAGGATGACTTGCCTACGGCCTCTCGAAGAGCTTCTCGATGGTTTGCATGCGACTCTGAGCAACCATGACGGAGGTCTTTGTGTGGTTTTACAGGCAGTCTCCTTGGCTAATCTAAGTGGCTCTTATCCCT	898093	898112	+ [Positive strand]	6	20	157	897973	898129	((((((((((.(.(((((.((((((((((((.((((.((((..((((.(.((((((.((((((.((((((.((............)))))))))).)))).)))))).).))))....)>>>>>>>>>>>>>>>>>>>-.)))))).))))))))))	3	-74	-47.1338	50.9554	-1	-1	NA	0.009901
miRNA48	chr9	GGGGATGTAGCTCAAATGGTAGA	NO	CTACTATTGAGCAAGACATAAAGCCCATGCGGTTTATGTTCTAAGCGTTTTAGTTACTTTGTTTTATAATTTCCCTTATAACACATTACATAAATTGGGGATGTAGCTCAAATGGTAG	32884377	32884399	+ [Positive strand]	179	23	118	32884280	32884397	((((((((((((...((((....(((...((((((((((....(((......)))....(((.((((((......)))))).)))..)))))))))>>>>>>>>->>>>->>>>>>>>	9	-30	-25.4237	33.8983	-1	-1	NA	0.019802
miRNA49	chrUn_random	TCGATTGGACATGTAGGTTATA	NO	GTGGCCGCCATGGCCCAAACGAAAGTCAAAAGACCTCTAGCTCATAGTTCGATTGGACATGTAGGTTAT	16801968	16801989	+ [Positive strand]	2	22	69	16801919	16801987	((((((..((((..((((.((((.(((....)))..(((.....))))>>>->>>>->>>>-->>>>>>	1	-19.6	-28.4058	47.8261	-1	-1	NA	0.039604
miRNA50	chrUn_random	GGTAGTTCGACCGTGGAATT	NO	GGTAGTTCGACCGTGGAATTTCTTTGTTTCGGTATCGTAGGAATATGAGTGTGTGACTTAATTGATCCTATTGATAATACAGAGAATGGTCCTGTCAGCTCC	22982248	22982267	- [Negative strand]	523	20	102	22982165	22982266	<<-<<<<-<<<---<<<--<(((((((.....((((((((((.(((((((.....)))))..)).))))).)))))..))))))))...))).)))))))))	1	-30.2	-29.6078	41.1765	-1	-1	NA	0.029703
