# Supplementary material for: Identification and Expression Analyses of miRNAs from Two Contrasting Flower Color Cultivars of Canna by Deep Sequencing
Source: PLoS One. 2016 Jan 22;11(1):e0147499. doi: 10.1371/journal.pone.0147499 (PMC4723037; doi:10.1371/journal.pone.0147499)
Supplement: S6 Table — (XLSX) [file pone.0147499.s009.xlsx]

## Sheet: Differentially expressed miRNAs
Supplementary Data 6: Significantly differentially expressed miRNAs between TS and RP cultivars
	TS		RP
miRNA	absolute reads counts	normalized reads counts	absolute reads counts	normalized reads counts	log2Fold Change	p_value
miR157a	539	19.2221	113	6.11607	1.65209	1.5604e-31
miR157b	539	19.2221	113	6.11607	1.65209	1.5604e-31
miR157c	539	19.2221	113	6.11607	1.65209	1.5604e-31
miR159	7036	250.921	1225	66.3025	1.9201	0
miR159a	7010	249.994	1208	65.3824	1.93492	0
miR159b	7060	251.777	1228	66.4649	1.92148	0
miR159c	7012	250.066	1215	65.7612	1.927	0
miR159d	95	3.38794	27	1.46136	1.2131	7.18344e-05
miR159f	120	4.2795	28	1.51549	1.49766	2.32355e-07
miR159j	90	3.20963	25	1.35311	1.24612	8.13251e-05
miR159k	90	3.20963	25	1.35311	1.24612	8.13251e-05
miR160	139	4.95709	15	0.811867	2.61018	2.8933e-14
miR160a	140	4.99275	15	0.811867	2.62052	2.11165e-14
miR160b	140	4.99275	15	0.811867	2.62052	2.11165e-14
miR160c	139	4.95709	15	0.811867	2.61018	2.8933e-14
miR160d	139	4.95709	15	0.811867	2.61018	2.8933e-14
miR160e	139	4.95709	15	0.811867	2.61018	2.8933e-14
miR160f	139	4.95709	15	0.811867	2.61018	2.8933e-14
miR160g	139	4.95709	15	0.811867	2.61018	2.8933e-14
miR162	17090	609.472	4725	255.738	1.25289	0
miR162a	1990	70.9684	323	17.4822	2.02129	2.23649e-141
miR162b	1993	71.0754	323	17.4822	2.02346	9.39098e-142
miR162c	1990	70.9684	323	17.4822	2.02129	2.23649e-141
miR164	356	12.6959	33	1.78611	2.82947	2.38521e-36
miR164a	356	12.6959	33	1.78611	2.82947	2.38521e-36
miR164b	362	12.9098	35	1.89436	2.76869	2.59718e-36
miR164c	365	13.0168	35	1.89436	2.7806	1.0086e-36
miR164d	362	12.9098	35	1.89436	2.76869	2.59718e-36
miR164e	356	12.6959	33	1.78611	2.82947	2.38521e-36
miR164f	362	12.9098	35	1.89436	2.76869	2.59718e-36
miR164g	356	12.6959	33	1.78611	2.82947	2.38521e-36
miR165a	708	25.2491	150	8.11867	1.63691	1.98643e-40
miR165b	708	25.2491	150	8.11867	1.63691	1.98643e-40
miR166	917216	32710.2	193148	10454	1.64568	0
miR166a	918576	32758.7	193644	10480.9	1.64412	0
miR166b	917858	32733.1	193452	10470.5	1.64442	0
miR166c	918154	32743.7	193551	10475.8	1.64415	0
miR166d	918491	32755.7	193617	10479.4	1.64419	0
miR166e	922952	32914.8	193906	10495.1	1.64903	0
miR166f	921435	32860.7	196548	10638.1	1.62713	0
miR166g	918163	32744	193554	10476	1.64414	0
miR166h	918154	32743.7	193551	10475.8	1.64415	0
miR166i	917120	32706.8	193153	10454.3	1.64549	0
miR166j	917150	32707.9	193156	10454.5	1.64552	0
miR166k	917077	32705.3	193139	10453.5	1.64553	0
miR166l	918184	32744.7	193554	10476	1.64417	0
miR166m	918492	32755.7	193617	10479.4	1.64419	0
miR166n	917282	32712.6	193303	10462.4	1.64463	0
miR168	22848	814.817	4735	256.279	1.66876	0
miR168a	22848	814.817	4735	256.279	1.66876	0
miR168b	20773	740.817	4151	224.671	1.72131	0
miR169k	25	0.891563	3	0.162373	2.45702	0.00170921
miR170	31	1.10554	1	0.0541245	4.35232	2.33131e-05
miR171	6222	221.892	557	30.1473	2.87976	0
miR171a	6457	230.273	569	30.7968	2.90249	0
miR171b	6391	227.919	561	30.3638	2.9081	0
miR171c	6349	226.421	556	30.0932	2.9115	0
miR171d	6340	226.1	556	30.0932	2.90945	0
miR171e	6458	230.308	566	30.6345	2.91034	0
miR171f	6526	232.734	575	31.1216	2.90269	0
miR171g	6159	219.645	543	29.3896	2.9018	0
miR171h	6263	223.354	551	29.8226	2.90486	0
miR171i	6152	219.396	542	29.3355	2.90282	0
miR171j	6159	219.645	543	29.3896	2.9018	0
miR171k	6263	223.354	551	29.8226	2.90486	0
miR2118b	51	1.81879	8	0.432996	2.07055	4.01736e-05
miR2118e	0	0.01	25	1.35311	-7.08014	7.28734e-10
miR2118n	51	1.81879	8	0.432996	2.07055	4.01736e-05
miR2118r	0	0.01	25	1.35311	-7.08014	7.28734e-10
miR319c	900	32.0963	177	9.58003	1.7443	5.60082e-55
miR319d	793	28.2804	90	4.8712	2.53745	6.74313e-72
miR319g	169	6.02696	26	1.40724	2.09857	5.07253e-14
miR390	9482	338.152	319	17.2657	4.29169	0
miR390a	9498	338.723	321	17.374	4.28511	0
miR390b	9501	338.829	319	17.2657	4.29458	0
miR390c	9491	338.473	319	17.2657	4.29306	0
miR390d	9482	338.152	319	17.2657	4.29169	0
miR394	123	4.38649	28	1.51549	1.53329	1.04951e-07
miR394a	124	4.42215	28	1.51549	1.54497	8.03886e-08
miR394b	123	4.38649	28	1.51549	1.53329	1.04951e-07
miR394c	124	4.42215	28	1.51549	1.54497	8.03886e-08
miR396	11168	398.279	1657	89.6842	2.15085	0
miR396a	11175	398.529	1658	89.7384	2.15089	0
miR396b	11173	398.457	1657	89.6842	2.1515	0
miR396c	11174	398.493	1657	89.6842	2.15163	0
miR396d	11173	398.457	1657	89.6842	2.1515	0
miR396e	11213	399.884	1661	89.9007	2.15318	0
miR396f	9896	352.916	1576	85.3002	2.04871	0
miR396g	27	0.962888	3	0.162373	2.56805	0.000878998
miR397	12	0.42795	0	0.01	5.41937	0.00492499
miR397b	13	0.463613	0	0.01	5.53485	0.0034256
miR398a	642	22.8953	11	0.595369	5.26513	8.48458e-88
miR398b	649	23.145	13	0.703618	5.03976	1.04368e-87
miR398c	637	22.717	10	0.541245	5.39135	1.24439e-87
miR479	332	11.84	17	0.920116	3.6857	2.17613e-40
miR5179	249	8.87996	33	1.78611	2.31373	6.90034e-22
miR528	50	1.78313	1	0.0541245	5.04198	3.57388e-08
miR528a	50	1.78313	1	0.0541245	5.04198	3.57388e-08
miR528b	50	1.78313	1	0.0541245	5.04198	3.57388e-08
miR529	1149	40.9762	3570	193.224	-2.23742	0
miR535	4934	175.959	1026	55.5317	1.66385	3.6995e-276
miR535a	4932	175.887	1026	55.5317	1.66327	6.32053e-276
miR535b	4932	175.887	1026	55.5317	1.66327	6.32053e-276
miR535c	4932	175.887	1026	55.5317	1.66327	6.32053e-276
miR535d	4932	175.887	1026	55.5317	1.66327	6.32053e-276
miR827	40	1.4265	4	0.216498	2.72006	3.29582e-05
miR827a	39	1.39084	1	0.0541245	4.68353	1.50424e-06
miR827b	39	1.39084	1	0.0541245	4.68353	1.50424e-06
miR828a	535	19.0794	28	1.51549	3.65417	1.07132e-63
