# Supplementary material for: Identification and Expression Analyses of miRNAs from Two Contrasting Flower Color Cultivars of Canna by Deep Sequencing
Source: PLoS One. 2016 Jan 22;11(1):e0147499. doi: 10.1371/journal.pone.0147499 (PMC4723037; doi:10.1371/journal.pone.0147499)
Supplement: S7 Table — (XLSX) [file pone.0147499.s010.xlsx]

## Sheet: conserved miRNA targets
Supplementary Data 7: Predicted targets of known miRNAs
miRNAs and family members	Target_Acc and discription	Expectation	UPE	miRNA_start	miRNA_end	Target_start	Target_end	miRNA_aligned_fragment	Target_aligned_fragment	Inhibition
miR157(a-c)	GSMUA_Achr4T12470_001_Putative_uncharacterized_protein_Sb04g004940	1	21.083	1	21	815	835	UUGACAGAAGAUAGAGAGCAC	GUGCUCUCUCUCUUCUGUCAA	Cleavage
	GSMUA_Achr4T01450_001_Whole_genome_shotgun_sequence_of_line_PN40024,_scaffold_7.assembly12x_(Fragment)	1	17.907	1	21	755	775	UUGACAGAAGAUAGAGAGCAC	GUGCUCUCUCUCUUCUGUCAA	Cleavage
	GSMUA_Achr3T11170_001_Putative_Squamosa_promoter-binding-like_protein_17	1	17.403	1	21	656	676	UUGACAGAAGAUAGAGAGCAC	GUGCUCUCUCUCUUCUGUCAA	Cleavage
	GSMUA_Achr3T27750_001_Putative_Squamosa_promoter-binding-like_protein_12	1	17.802	1	21	1133	1153	UUGACAGAAGAUAGAGAGCAC	GUGCUCUCUCUCUUCUGUCAA	Cleavage
	GSMUA_Achr10T23280_001_Putative_Squamosa_promoter-binding-like_protein_12	1	18.63	1	21	1262	1282	UUGACAGAAGAUAGAGAGCAC	GUGCUCUCUCUCUUCUGUCAA	Cleavage
	GSMUA_Achr4T03880_001_Putative_Squamosa_promoter-binding-like_protein_17	1	20.619	1	20	620	639	UGACAGAAGAUAGAGAGCAC	GUGCUCUCUCUCUUCUGUCA	Translation
	GSMUA_Achr4T26940_001_Hypothetical_protein	1	20.894	1	20	686	705	UGACAGAAGAUAGAGAGCAC	GUGCUCUCUCUCUUCUGUCA	Translation
	GSMUA_Achr9T20220_001_Putative_Squamosa_promoter-binding-like_protein_17	1	16.178	1	21	413	433	UUGACAGAAGAUAGAGAGCAC	GUGCUCUCUCUCUUCUGUCAA	Cleavage
	GSMUA_Achr8T25550_001_Putative_Squamosa_promoter-binding-like_protein_17	1	16.246	1	21	692	712	UUGACAGAAGAUAGAGAGCAC	GUGCUCUCUCUCUUCUGUCAA	Cleavage
	GSMUA_Achr7T02020_001_Putative_Squamosa_promoter-binding-like_protein_17	1	17.245	1	21	698	718	UUGACAGAAGAUAGAGAGCAC	GUGCUCUCUCUCUUCUGUCAA	Cleavage
	GSMUA_Achr9T27660_001_Putative_Squamosa_promoter-binding-like_protein_17	1	17.799	1	21	770	790	UUGACAGAAGAUAGAGAGCAC	GUGCUCUCUCUCUUCUGUCAA	Cleavage
	GSMUA_Achr6T22280_001_Putative_Squamosa_promoter-binding-like_protein_17	1	21.48	1	21	902	922	UUGACAGAAGAUAGAGAGCAC	GUGCUCUCUCUCUUCUGUCAA	Cleavage
	GSMUA_Achr9T23140_001_Putative_Squamosa_promoter-binding-like_protein_12	1	22.81	1	21	983	1003	UUGACAGAAGAUAGAGAGCAC	GUGCUCUCUCUCUUCUGUCAA	Cleavage
	GSMUA_Achr6T36010_001_Putative_Squamosa_promoter-binding-like_protein_12	1	16.503	1	21	1118	1138	UUGACAGAAGAUAGAGAGCAC	GUGCUCUCUCUCUUCUGUCAA	Cleavage
	GSMUA_Achr9T14160_001_Putative_Squamosa_promoter-binding-like_protein_12	1	20.384	1	21	1118	1138	UUGACAGAAGAUAGAGAGCAC	GUGCUCUCUCUCUUCUGUCAA	Cleavage
	GSMUA_Achr8T23820_001_Hypothetical_protein	1	8.606	1	21	1307	1327	UUGACAGAAGAUAGAGAGCAC	GUGCUCUCUCUCUUCUGUCAA	Cleavage
	GSMUA_Achr5T13440_001_Putative_OsSPL7_-_SBP-box_gene_family_member,_expressed	1	23.525	1	20	470	489	UGACAGAAGAUAGAGAGCAC	GUGCUCUCUCUCUUCUGUCA	Translation
	GSMUA_Achr7T22940_001_Putative_Squamosa_promoter-binding-like_protein_16	1	21.444	1	20	728	747	UGACAGAAGAUAGAGAGCAC	GUGCUCUCUCUCUUCUGUCA	Translation
	GSMUA_Achr7T20510_001_Putative_Squamosa_promoter-binding-like_protein_14	1	21.462	1	20	683	702	UGACAGAAGAUAGAGAGCAC	GUGCUCUCUCUCUUCUGUCA	Translation
	GSMUA_AchrUn_randomT21900_001_Putative_Squamosa_promoter-binding-like_protein_16	1	17.616	1	20	767	786	UGACAGAAGAUAGAGAGCAC	GUGCUCUCUCUCUUCUGUCA	Translation
	GSMUA_AchrUn_randomT05850_001_Putative_Squamosa_promoter-binding-like_protein_16	1	12.614	1	20	800	819	UGACAGAAGAUAGAGAGCAC	GUGCUCUCUCUCUUCUGUCA	Translation
	GSMUA_AchrUn_randomT08380_001_Putative_Squamosa_promoter-binding-like_protein_18	1	12.59	1	20	878	897	UGACAGAAGAUAGAGAGCAC	GUGCUCUCUCUCUUCUGUCA	Translation
	GSMUA_Achr9T01380_001_Putative_OsSPL16_-_SBP-box_gene_family_member,_expressed	1	15.235	1	20	872	891	UGACAGAAGAUAGAGAGCAC	GUGCUCUCUCUCUUCUGUCA	Translation
	GSMUA_Achr9T29330_001_Putative_OsSPL16_-_SBP-box_gene_family_member,_expressed	1	15.7	1	20	836	855	UGACAGAAGAUAGAGAGCAC	GUGCUCUCUCUCUUCUGUCA	Translation
	GSMUA_Achr5T25090_001_Putative_Squamosa_promoter-binding-like_protein_18	1	18.393	1	20	866	885	UGACAGAAGAUAGAGAGCAC	GUGCUCUCUCUCUUCUGUCA	Translation
	GSMUA_Achr5T21990_001_Putative_Squamosa_promoter-binding-like_protein_12	1	22.716	1	20	1067	1086	UGACAGAAGAUAGAGAGCAC	GUGCUCUCUCUCUUCUGUCA	Translation
	GSMUA_Achr2T18380_001_SNF2_family_N-terminal_domain_containing_protein,_expressed	2	13.144	1	20	124	143	UUGACUGAAGAUAGAGAGCA	UGCUCUUUCUCUUCAGUUAA	Cleavage
	GSMUA_Achr11T19580_001_Putative_Squamosa_promoter-binding-like_protein_18	2	15.478	1	20	806	825	UGACAGAAGAUAGAGAGCAC	GUGCUCACUCUCUUCUGUCA	Translation
	GSMUA_Achr4T23610_001_EXS_family_protein,_putative,_expressed	2	11.217	1	20	385	404	UUGACAGAAGAUAGAGAGAA	UUUUCUCAAUCUUCUGUUAA	Cleavage
	GSMUA_Achr1T19130_001_Putative_uncharacterized_protein_Sb07g010440	2	12.658	1	20	4146	4165	UUGACAGAAGUUAGAGAGCA	UGCUAUCAAACUUCUGUCAA	Cleavage
	GSMUA_Achr5T22630_001_Squamosa_promoter-binding-like_protein_12	2	16.332	1	21	1115	1135	UUGACAGAAGAUAGUGAGCAC	GUGCUUGCUCUCUUCUGUCAA	Cleavage
	GSMUA_Achr3T12820_001_transposon_protein,_putative,_unclassified,_expressed	2.5	17.103	1	20	1324	1343	UUGACAGAAGAUAGAGAGUA	UACUUUAUAUCUUCUGUUGA	Cleavage
	GSMUA_Achr4T32620_001_Heparanase-like_protein_1	2.5	18.023	1	20	17	36	UAGACAGAAGAUAGAGAGCA	UGCUCUCUAUCCUCUGUUUC	Translation
	GSMUA_Achr4T16770_001_Clathrin_heavy_chain_1	2.5	14.269	1	20	393	412	UUGACCGAAGAUAGAGAGAA	UUCUGUCUAUCAUUGGUCAA	Translation
	GSMUA_Achr5T08520_001_Clathrin_heavy_chain_1	2.5	23.534	1	20	393	412	UUGACCGAAGAUAGAGAGAA	UUCUGUCUAUCAUUGGUCAA	Translation
	GSMUA_Achr3T23550_001_Ser/Thr_protein_phosphatase_family_protein,_putative	3	13.53	1	20	144	163	UGUUGACAGAAGAUAGAGAG	CUUUAUAUCUUCUGACAACA	Cleavage
	GSMUA_Achr10T31260_001_Probable_RNA-dependent_RNA_polymerase_2	3	19.088	1	20	1733	1752	UGUUGACAGAAGAUAGAGAG	UUAUCUGUCUCCUGUCAACA	Translation
	GSMUA_Achr4T20720_001_Protein_STRUBBELIG-RECEPTOR_FAMILY_5	3	21.475	1	20	696	715	UUGACUGAAGAUAGAGAGCA	UGCUCUGUGUAUUCAGUCAG	Translation
	GSMUA_Achr10T03670_001_Actin-depolymerizing_factor_1	3	7.042	1	20	56	74	UUGACAGAAGAUAGAGAGGA	UCCUCUC-AUCUUCUGUCGG	Cleavage
	GSMUA_Achr3T32250_001_UPF0202_protein_At1g10490	3	16.059	1	20	1220	1238	UUGACAGAAGAUAGAGAGGA	UCCUCUC-AUCUACUGUCAA	Cleavage
	GSMUA_Achr2T07010_001_expressed_protein	3	17.782	1	20	2022	2041	UUGACAGAAGAUGGAGAGCA	UGCUCUUCAGCUUAUGUCAA	Translation
	GSMUA_Achr3T14450_001_Putative_Signal_peptide_peptidase-like_3	3	14.877	1	20	279	297	UAGACAGAAGAUAGAGAGCA	UGCUCUCUAU-UUCUGUCUC	Translation
	GSMUA_Achr2T18820_001_Putative_Protein_RIC1_homolog	3	20.778	1	20	1088	1106	UUGACAGAAGUUAGAGAGCA	UGCUCUCUAACU-CUGUUGA	Cleavage
	GSMUA_Achr6T22350_001_STE_MEKK_ste11_MAP3K.1_-_STE_kinases_include_homologs_to_sterile_7,_sterile_11_and_sterile_20_from_yeast,_expressed	3	18.123	1	20	229	248	UUGACAGAAGAUAGAGAGGA	GCCUCACUAUCUUCUGUUGA	Cleavage
	GSMUA_Achr8T28630_001_Putative_Myosin_heavy_chain_kinase_B	3	17.156	1	20	1408	1427	UUGACAGAGGAUAGAGAGCA	UGCUCUUUGUUCUCUUUCAA	Cleavage
	GSMUA_AchrUn_randomT18000_001_Hypothetical_protein	3	23.919	1	20	92	111	UUGACAGAGGAUAGAGAGCA	UGCUCUUUGUUCGCUGUCGA	Cleavage
	GSMUA_Achr7T07960_001_Putative_Uncharacterized_amino_acid_permease_yfnA	3	22.4	1	20	368	387	UUAACAGAAGAUAGAGAGCA	UGCUCUCUGUCUUCUGCUAC	Cleavage
	GSMUA_AchrUn_randomT26360_001_ATP_synthase_subunit_beta,_mitochondrial	3	17.353	1	20	534	553	UUGACAGAAGAUAGUGAGCA	UGCUCAAAAUUUUCUGUUAA	Cleavage
	GSMUA_Achr5T14810_001_Putative_uncharacterized_protein_Sb02g037160	3	19.04	1	20	317	336	UUGACAAAAGAUAGAGAGCA	UGCUCUCUACCUUUUCUCAG	Translation
	GSMUA_Achr5T12300_001_Putative_copper-transporting_ATPase_3	3	12.04	1	20	1277	1295	UUGACAGAAGAUAGAGAGAA	UUCUCUCUG-CUUCUGUUAA	Translation
	GSMUA_Achr7T09580_001_Serine/threonine_protein_phosphatase_2A_55_kDa_regulatory_subunit_B_beta_isoform	3	20.132	1	20	399	418	UAGACAGAAGAUAGAGAGCA	UGCUCUUUUUCUUCUUUCUA	Cleavage
	GSMUA_Achr9T28750_001_Serine/threonine_protein_phosphatase_2A_55_kDa_regulatory_subunit_B_beta_isoform	3	20.004	1	20	498	517	UAGACAGAAGAUAGAGAGCA	UGCUCUUUUUCUUCUUUCUA	Cleavage
miR159(a-k)	GSMUA_Achr7T21560_001_Putative_Transcription_factor_GAMYB	0.5	20.598	1	20	584	603	UUGGAGUGAAGGGAGCUCUA	UGGAGCUCCCUUCACUCCAA	Cleavage
	GSMUA_AchrUn_randomT15100_001_Putative_Transcription_factor_GAMYB	0.5	21.915	1	20	1007	1026	UUGGAGUGAAGGGAGCUCUA	UGGAGCUCCCUUCACUCCAA	Cleavage
	GSMUA_Achr7T02510_001_Hypothetical_protein	1	20.653	1	20	1002	1021	CUUGGUCUGAAGGGAGCUCU	AGAGCUCCCUUCAGACCAAU	Cleavage
	GSMUA_Achr4T32650_001_Chorismate_mutase,_chloroplastic	1.5	16.297	1	20	306	325	UUUGGAUUGAAGGGAGCUUU	AAAGCUCCAUUCGAUCCAAA	Cleavage
	GSMUA_Achr9T24770_001_Putative_Cysteine-rich_receptor-like_protein_kinase_15	1.5	12.159	1	20	898	917	UUUGGAUUGAAGGGAGCGCC	GGCGAUCCCUUCAGUCCAAA	Cleavage
	GSMUA_Achr4T12110_001_pumilio-family_RNA_binding_protein,_putative,_expressed	2	20.162	1	21	93	113	UUGGGAUUGAAGGCAGCUCUA	UAGAGCUGCCUUUGAUCUCGA	Cleavage
	GSMUA_Achr7T26430_001_DUF1336_domain_containing_protein,_expressed	2	10.663	1	20	227	246	UUUGGAUUGAAGGGAGCUUU	AAUGCUUUCUUCAAUCCAAA	Cleavage
	GSMUA_Achr5T02980_001_RNA_ligase_isoform_1,_putative,_expressed	2	10.885	1	20	247	266	UUUGGAUUGAACGGAGCUCU	AGAGCUACGUUCUAUCCAAA	Cleavage
	GSMUA_Achr9T12880_001_Putative_Nuclear_polyadenylated_RNA-binding_protein_4	2	14.905	1	20	419	438	UUUGGACUGAAGGGAGCUCC	GGGGCUCUCUUCAGUCUGAA	Cleavage
	GSMUA_Achr9T03330_001_Triosephosphate_isomerase,_cytosolic	2	19.988	1	21	723	743	UCUGGCUUGAAGGGAGCUCUA	UGGAGCUUCCUUGAAGCCAGA	Translation
	GSMUA_Achr5T16960_001_Putative_Receptor_protein_kinase_CLAVATA1	2	12.214	1	20	843	862	UUUGGAUUGAAGGCAGCUCU	AGACCUGUCUUCGAUCCAAA	Cleavage
	GSMUA_Achr4T03700_001_Predicted_protein	2.5	15.296	1	21	830	850	UUUGGUUUGAAGGGAGCUCUA	UAGAACUCCCUUCAUACCAAA	Cleavage
	GSMUA_Achr1T02000_001_transcription_factor_BTF3,_putative,_expressed	2.5	4.587	1	21	13	33	UUUGGAUUGAAGGGAGCUCGA	UCGAGCUCUCUUCCAUCCAAC	Cleavage
	GSMUA_Achr4T23690_001_Hypothetical_protein	2.5	23.879	1	20	755	774	UUGGAGUGAAGGGAGCUCUA	UGGAGCUCCCUUCAUGCCAA	Cleavage
	GSMUA_Achr3T01900_001_Sucrose_synthase_2	2.5	15.689	1	20	1653	1673	UUAGGAUUGAA-GGCAGCUCU	GGAGCUGCUAUUCAAUCCUAA	Cleavage
	GSMUA_Achr10T18660_001_Sucrose_synthase_2	2.5	21.345	1	20	1653	1673	UUAGGAUUGAAG-GCAGCUCU	GGAGCUGCUCUUCAAUCCUGA	Cleavage
	GSMUA_Achr4T31940_001_Putative_Serine/threonine-protein_kinase_CBK1	2.5	20.785	1	20	1303	1322	UUUGGUUUGAAGGGAGCUUU	GAAGCUGCUUUCAAACCAGA	Cleavage
	GSMUA_Achr1T12210_001_Putative_Mitogen-activated_protein_kinase_kinase_kinase_1	2.5	15.244	1	20	1593	1612	UUGGGAUUGAAGGCAGCUCU	AGAACAGCCUUCAAUUCCAA	Cleavage
	GSMUA_Achr10T22780_001_U-box_domain-containing_protein_13	2.5	22.802	1	20	2566	2585	UUUGGCUUGAAGGGAGCUUU	AAGGCUCUCUCCAAGUCAAA	Translation
	GSMUA_Achr10T25730_001_remorin_C-terminal_domain_containing_protein,_putative,_expressed	2.5	23.093	1	20	983	1002	UUUGGAUUGAGGAGAGCUCU	AGAGCUCUGCUAAAUCCAGA	Translation
	GSMUA_Achr4T11590_001_amino_acid_permease_family_protein,_putative,_expressed	2.5	16.127	1	20	43	62	UUUGGUUUGAGGGGAGCUCU	AGAGCUCCCCCCAAAUUAGA	Translation
	GSMUA_AchrUn_randomT21870_001_Putative_Splicing_factor_3A_subunit_3	2.5	13.83	1	20	511	530	UUUGGAUUGAAGGGAGCUUU	AAAGUUCCUUGCAAUCUAAA	Translation
	GSMUA_Achr7T00280_001_Hypothetical_protein	2.5	17.887	1	20	656	675	UUGGAGUGAAGGGAGCUCUA	UGGAGCUCCCUUCAUGCCAA	Cleavage
	GSMUA_AchrUn_randomT11370_001_Nucleobase-ascorbate_transporter_6	2.5	22.656	1	20	966	985	UUAGGAUUGAAGGGAGCUCU	AGUGCCCCCUUCGAUCCUAA	Cleavage
	GSMUA_AchrUn_randomT04630_001_Thylakoid_membrane_phosphoprotein_14_kDa,_chloroplastic	2.5	20.992	1	21	45	65	UUUGGGUUGAAGAGAGCUCUA	UCGAGCUCUCCUCGACCCAAA	Translation
	GSMUA_Achr9T05140_001_la_domain_containing_protein,_putative,_expressed	2.5	17.388	1	21	1671	1691	UUUGCAUUGAAGGGAGCUCUA	UAAAGCUUCCUUCAAUGCAAC	Cleavage
	GSMUA_Achr7T11550_001_6-phosphofructokinase_5,_chloroplastic	2.5	23.093	1	20	1036	1055	UUUGGCUUGAAGGGAGCUUU	GAGGUUCCCUUCAAGCUAGA	Cleavage
	GSMUA_Achr7T15170_001_3-hydroxyacyl-CoA_dehydratase_PASTICCINO_2	2.5	17.727	1	20	724	743	UUUGGCUUGAAGGGAGCUUU	AAGGCUCUCUCCAAGUCAAA	Translation
	GSMUA_Achr8T07220_001_Pentatricopeptide_repeat-containing_protein_At3g59040	2.5	13.624	1	20	1000	1019	UCUGGCUUGAAGGGAGCUCU	AGAUCUUCUUUUAAGCCAGA	Cleavage
	GSMUA_Achr6T29080_001_Putative_Peptide_transporter_PTR1	2.5	17.697	1	21	335	355	UUUGGCUUGAUGGGAGCUCUA	UGGAGCUCUCAGUAAGCCAAA	Translation
	GSMUA_Achr8T02400_001_Probable_serine/threonine-protein_kinase_At5g41260	2.5	15.8	1	21	552	572	UUUUGAUUGAAGGGAGCUCUA	UAGAGUUCUCUUCGAUCAGGA	Cleavage
	GSMUA_Achr9T13170_001_DUF1336_domain_containing_protein,_expressed	2.5	20.918	1	20	1754	1773	UUUUGAUUGAAGGGAGCUCU	AGAGCUUCAUUCAGUCAGAA	Cleavage
	GSMUA_Achr6T16020_001_Calcium/calmodulin-dependent_serine/threonine-protein_kinase_1	2.5	15.783	1	20	986	1005	UUUGUAUUGAAGGGAGCUCU	UGAGUUCUCUUCAAUACAGA	Cleavage
	GSMUA_Achr6T23680_001_Calcium/calmodulin-dependent_serine/threonine-protein_kinase_1	2.5	16.688	1	20	1418	1437	UUUGUAUUGAAGGGAGCUCU	UGAGUUCUCUUCAAUACAGA	Cleavage
	GSMUA_Achr5T00750_001_Glutamate_receptor_3.4	3	22.466	1	20	3018	3038	UUUGGGUUGAAGG-GAGCUCU	GGAGCUCACCUUCAACUCGAA	Cleavage
	GSMUA_Achr11T00860_001_Putative_expressed_protein	3	18.24	1	20	981	1000	UUUGGUUUGAAGGGAGCUCU	ACAGAUCCCUUCAGAUCAAA	Cleavage
	GSMUA_Achr2T17770_001_Putative_Glucan_endo-1,3-beta-glucosidase_4	3	14.372	1	20	532	551	UUUGGAUUGAAGGGAGCUUU	AACUCUCCCUUAAAUCCAAA	Translation
	GSMUA_Achr3T09830_001_Uncharacterized_membrane_protein_At1g06890	3	21.034	1	20	98	117	UUUGGAGUGAAGGGAGCUCU	UGAGCUCCCUUGGCUUCAAA	Translation
	GSMUA_Achr1T26830_001_TATA-box-binding_protein	3	17.269	1	20	254	273	UUUGGAUUGAAGCGAGCUCU	AGAGCGAGCAUCAAUCCAAA	Translation
	GSMUA_Achr3T07260_001_Putative_Uridine-cytidine_kinase_C	3	17.921	1	20	1484	1503	UGUUUGGAUUGAAGGGAGCU	UGCUCCUUUCAGUUCAAGCA	Cleavage
	GSMUA_Achr3T23910_001_Probable_chromatin-remodeling_complex_ATPase_chain	3	13.193	1	20	980	999	UUUGGAAUGAAGGGAGCUCU	AGAACUCUCUUCUUUCUAAA	Cleavage
	GSMUA_Achr1T08730_001_Cyclic_nucleotide-gated_ion_channel_4	3	23.377	1	20	1349	1368	UUGGAAUGAAGGGAGCUCCC	GGCAGGUCCCUUUGUUCCAA	Cleavage
	GSMUA_Achr1T08190_001_Granule-bound_starch_synthase_1,_chloroplastic	3	24.161	1	21	1584	1604	UUAGGAUUGAAGGGAGCUCUA	UAUGGGUCCCUUCAAUCCUGA	Cleavage
	GSMUA_Achr2T18660_001_Hypothetical_protein	3	16.99	1	21	3070	3090	UUUGGAUUUAAGGGAGCUCUA	UGGAGCUCAUUUAGAUCCAAG	Cleavage
	GSMUA_Achr3T10990_001_Putative_fasciclin_domain_containing_protein,_expressed	3	14.589	1	20	645	664	UUUGGGUUGAAGAGAGCUCU	AGAUCUGUCUCCAACCCAAA	Translation
	GSMUA_Achr2T14340_001_Putative_Structural_maintenance_of_chromosomes_protein_3	3	24.136	1	20	58	77	UUUGGGUUGAAGGGAGCUGU	ACAGAUCCCUUCAGCCCUAA	Cleavage
	GSMUA_Achr1T17150_001_Putative_Transcription_factor_GAMYB	3	24.743	1	20	1051	1070	UGGAUUGAAGGGAGCUCUAC	UUGGAGCUCCCUUCACUCCA	Cleavage
	GSMUA_Achr1T00780_001_Mitochondrial_import_inner_membrane_translocase_subunit_Tim13	3	20.289	1	20	248	267	UGGAUUGAAGGGAGCUCUAC	GUCGAGCUCUUUUCAGUUCA	Cleavage
	GSMUA_Achr3T04690_001_Hypothetical_protein	3	18.176	1	21	894	914	UUUGGCUUGAAGGGAGCUGUA	UACAGCUUUCAUCAGGUCAAA	Translation
	GSMUA_Achr1T04980_001_Probable_LRR_receptor-like_serine/threonine-protein_kinase_At1g53430	3	19.326	1	20	2100	2120	UUUGGCUU-GAAGGGAGCUGU	ACAGCUCUCUUCUAAGUCAAA	Translation
	GSMUA_Achr1T26480_001_Beta-galactosidase_11	3	18.065	1	20	1379	1398	UUUGGCUUGAAGGGAGCUGU	ACACCUCCAUUAAAGCCAAA	Translation
	GSMUA_Achr10T01100_001_60S_acidic_ribosomal_protein_P0-1	3	19.291	1	21	483	503	UUAGGAUUGAAGGCAGCUCUA	UGGAUCUGUCUUCAGUCCUGA	Cleavage
	GSMUA_Achr11T19110_001_Glyceraldehyde-3-phosphate_dehydrogenase,_cytosolic_3	3	22.131	1	20	1147	1166	UUAGGAUUGAAGGCAGCUCU	GGAAUUGCCUUGAAUCCUAA	Translation
	GSMUA_Achr10T19370_001_Glycoprotein_3-alpha-L-fucosyltransferase_A	3	16.69	1	20	514	533	UUUGGUUUGAAGGGAGCUAU	AUGGCUCCUAUCCAACCAAA	Translation
	GSMUA_Achr10T25910_001_65-kDa_microtubule-associated_protein_7	3	15.86	1	20	1258	1277	UUUGGAUUGAAGGGAGCGCC	GGUGCCCACUUCAAUCUAAA	Cleavage
	GSMUA_Achr1T09880_001_ACT_domain_containing_protein,_putative,_expressed	3	23.252	1	21	1268	1288	UUUGGAUUGAAGGGGGCUCUA	UGGAGCCCCUGUCGAUCCAAG	Translation
	GSMUA_Achr3T04320_001_transporter,_putative,_expressed	3	18.861	1	20	1034	1053	UAUGGAUUGAAGGGAGCUAU	AUAGAUCCUUUGAGUCCAUA	Translation
	GSMUA_Achr2T02130_001_Probable_protein_disulfide-isomerase_A6	3	15.624	1	20	322	341	UUUGGUUUGAAGGGAGCUUU	AAAGGUUCCUUAGAACCAAA	Translation
	GSMUA_Achr11T00230_001_Putative_Eukaryotic_translation_initiation_factor_4G	3	12.883	1	20	3510	3529	UUUGGUUUGAAGGGAGCUUU	AAAGCUCUCAACAAAUCAAA	Translation
	GSMUA_Achr4T22590_001_Serine/threonine-protein_kinase_Nek2	3	11.382	1	20	1290	1309	UAUGGUUUGAAGGGAGCUCU	AAAGCUCCCUUCGGAUCAUG	Cleavage
	GSMUA_Achr3T08460_001_Putative_Calmodulin-binding_transcription_activator_1	3	18.817	1	20	1046	1065	UAUGGUUUGAAGGGAGCUCU	AGAGCACACUGCAAACCAUA	Translation
	GSMUA_Achr11T18520_001_Auxin_response_factor_17	3	14.889	1	20	1481	1500	UUUGGCUUGAAGGGAGCUUU	AAACCUUCCUUCAAGCCACA	Cleavage
	GSMUA_Achr1T13920_001_Hypothetical_protein	3	17.942	1	20	2353	2372	UUUGGCUUGAAGGGAGCUUU	AAAGCUGCCUUCUGGCUAAA	Cleavage
	GSMUA_Achr4T31710_001_Probable_LRR_receptor-like_serine/threonine-protein_kinase_At4g20940	3	18.839	1	20	1117	1136	CUUUGGACUGAAGGGAGCUC	GAGCUUCCUGUGGUCCAAGG	Translation
	GSMUA_Achr1T18370_001_Probable_alpha,alpha-trehalose-phosphate_synthase_[UDP-forming]_9	3	20.18	1	21	1681	1701	UUUGGCUUGAAGGGAGCUAUA	UUUGGCUCCUGUCAAGCCAAA	Translation
	GSMUA_Achr10T07850_001_Structural_molecule,_putative	3	13.117	1	20	223	242	UUUGGCUUGAAGGGAGCUAU	AUCGCUCCCUUGAAGCUGAA	Translation
	GSMUA_Achr1T05820_001_WD_domain,_G-beta_repeat_domain_containing_protein,_expressed	3	24.616	1	20	1203	1222	UUUGGAUAGAAGGGAGCUCU	GGAGCUGCCUUUUAUUCAAG	Cleavage
	GSMUA_Achr1T20160_001_Putative_Cytochrome_P450_89A2	3	22.163	1	20	1195	1214	UUUGGAUUGAGGCGAGCUCU	AGAGCUCGUCUCAUUCCGAG	Cleavage
	GSMUA_Achr4T21820_001_tRNA-dihydrouridine_synthase_3-like	3	14.483	1	20	722	741	UUUGGUUUGAGGGGAGCUCU	ACAGCUCUCCUAAAACUAAA	Translation
	GSMUA_Achr11T00410_001_Putative_Myb-related_protein_Myb4	3	20.974	1	20	7	26	UUUUGAUUGAAGGGAGCUCU	AGAGCUCCCUGCUGUCAGAA	Translation
	GSMUA_Achr10T12640_001_Calcium/calmodulin-dependent_serine/threonine-protein_kinase_1	3	18.555	1	20	1427	1446	UUUGUAUUGAAGGGAGCUCU	UGAGUUCUCUUCAAUAUAGA	Cleavage
	GSMUA_Achr3T09700_001_transposon_protein,_putative,_unclassified,_expressed	3	13.472	1	20	230	249	CUUGGUCUGAAGGGAGCUCU	AGGACUUUCUUCAGAUCAAG	Cleavage
	GSMUA_Achr4T29380_001_Flowering_time_control_protein_FY	3	21.283	1	20	849	868	UAUGGAUUGAAUGGAGCUCU	AGAGCUCUGUUCAUUCCAUG	Cleavage
	GSMUA_Achr11T20730_001_Putative_uncharacterized_protein	3	17.766	1	21	1029	1049	UAUGGAUUGAAUGGAGCUCUA	UAGAGUUGGAUUCAAUCCAUG	Cleavage
	GSMUA_Achr6T18930_001_expressed_protein	3	19.584	1	19	199	218	UUUGGGUUGAAGG-GAGCUC	GAGCUCACCUUCAACUCGAA	Cleavage
	GSMUA_Achr5T23970_001_Putative_Chromosome-associated_kinesin_KIF4	3	17.163	1	21	525	546	UUUGGUUUGAA-GGGAGCUCUA	UAGAGCUCCCAUUCAAAUCAGA	Cleavage
	GSMUA_Achr8T13980_001_Proteasome_subunit_alpha_type-2	3	20.607	1	20	98	117	UUUGGUUUGAAGGGAGCUCU	AGACCUCCCUUGGAAUCAAA	Translation
	GSMUA_Achr8T17380_001_homeodomain,_putative,_expressed	3	23.314	1	20	1	20	UUUGGAUUGAAGGGAGCUAU	AUGGCUCCUUGCGAUCCAGA	Translation
	GSMUA_Achr6T07350_001_Putative_Receptor_protein_kinase_CLAVATA1	3	9.775	1	20	934	953	UUUGGAUUGAAGGGAGCUUU	AAACCUCUCUUCCAUUCAAA	Cleavage
	GSMUA_Achr6T21390_001_L-galactono-1,4-lactone_dehydrogenase_2,_mitochondrial	3	14.785	1	20	921	940	UUUGGAGUGAAGGGAGCUCU	AGAGCUUGCUGCACUCCAAG	Translation
	GSMUA_Achr8T31620_001_Putative_Predicted_protein	3	15.497	1	20	23	42	UGUUUGGAUUGAAGGGAGCU	AGCUCCUUAAAAUCCAGACA	Translation
	GSMUA_Achr8T27640_001_Putative_Receptor-like_protein_kinase_HSL1	3	20.897	1	20	1514	1533	UGUUUGGAUUGAAGGGAGCU	GGCUCCCGGCGAUCCAAACA	Cleavage
	GSMUA_Achr6T27550_001_Zinc_finger_CCCH_domain-containing_protein_ZFN-like	3	18.679	1	20	529	548	UUUGGAAUGAAGGGAGCUCU	AGGUCUUCUUUCAUUCCAAG	Cleavage
	GSMUA_Achr6T16220_001_Putative_Heparan-alpha-glucosaminide_N-acetyltransferase	3	17.971	1	20	919	938	UUAGGAUUGAAGGGAGCUCU	CGAGCUCCUUUUGAUCCUGA	Cleavage
	GSMUA_Achr6T03770_001_OsSBeL1_-_Putative_Serine_Beta-Lactamase_homologue,_expressed	3	20.701	1	20	1275	1294	UUUGGGUUGAAGAGAGCUCU	AGGGCUUUCUUCAACUCUAA	Cleavage
	GSMUA_Achr7T26850_001_Putative_Probable_transcriptional_regulator_RABBIT_EARS	3	17.171	1	20	346	365	UUUGGGUUGAAGAGAGCUCU	AGAGCUCUUGUCAACCCUAA	Translation
	GSMUA_AchrUn_randomT24340_001_Vacuolar-sorting_receptor_1	3	21.649	1	20	1428	1447	UUGGAAUGAAGGGAGCUCAC	GUGGGUUUUCUUCAUUUUAA	Cleavage
	GSMUA_AchrUn_randomT12750_001_Calcium-transporting_ATPase_9,_plasma_membrane-type	3	19.222	1	21	1125	1145	UUUGGGUUGAAGGGAGCUGUA	UGUAGUUCCUUUCAACUCAGA	Cleavage
	GSMUA_Achr5T10820_001_Nudix_hydrolase_20,_chloroplastic	3	13.783	1	20	976	995	UUUGGCUUGAAGGGAGCUGU	ACAGAGUUCUUCAAGCCAAA	Cleavage
	GSMUA_AchrUn_randomT08340_001_E3_ubiquitin-protein_ligase_RKP	3	19.397	1	21	2195	2215	UUAGGAUUGAAGGCAGCUCUA	UGGAGCUGCUUUUGGUUCUAA	Cleavage
	GSMUA_Achr7T09820_001_Probable_sulfate_transporter_3.4	3	20.194	1	21	1595	1615	UUAGGAUUGAAGGCAGCUCUA	UACAGCUGCCUUCAUUUCUAA	Cleavage
	GSMUA_AchrUn_randomT11500_001_GPN-loop_GTPase_1_homolog	3	18.368	1	20	303	322	UUAGGAUUGAAGGCAGCUCU	AAGGCUGCCUUUAGUCCUGA	Cleavage
	GSMUA_Achr8T01240_001_expressed_protein	3	14.539	1	21	1175	1195	UUUGCAUUGAAGGGAGCUCUA	UAGAACUCCUUUCAAUGUGGA	Cleavage
	GSMUA_Achr8T12970_001_DEAD-box_ATP-dependent_RNA_helicase_28	3	17.167	1	20	448	467	UUUGCAUUGAAGGGAGCUCU	GGAGCGUCCUUCCAUGCAAA	Cleavage
	GSMUA_Achr6T00940_001_Putative_phospholipid-transporting_ATPase_7	3	12.419	1	20	2088	2107	UUUGCAUUGAAGGGAGCUCU	AGAGAACCUUUCGAUGCAAA	Cleavage
	GSMUA_AchrUn_randomT19880_001_hydrolase,_alpha/beta_fold_family_domain_containing_protein,_expressed	3	15.618	1	20	535	554	UUUGGAUUGACGAGAGCUCU	AGAGCUCUCGUUGAUUUGGA	Cleavage
	GSMUA_Achr7T01130_001_kinesin_motor_domain_containing_protein,_putative,_expressed	3	10.556	1	20	2742	2761	CUUUGGACUGAAGGGAGUUC	GAACUUCCUCCAGUUUAGAG	Translation
	GSMUA_Achr5T03100_001_BHLH_transcription_factor,_putative,_expressed	3	23.094	1	20	708	727	CUUUGGACUGAAGGGAGUUC	GCAGUUCCUUCAGUCCAAGG	Cleavage
	GSMUA_Achr9T23600_001_Putative_Acyl-CoA-binding_domain-containing_protein_4	3	14.994	1	20	1453	1472	CUUUGGACUGAAGGGAGUUC	GAACUUCAAUCAGUUCAAAG	Cleavage
	GSMUA_Achr8T04000_001_GTPase-activating_protein,_putative,_expressed	3	23.521	1	21	56	76	UUUGGUUUGAAGGGAGCUUUA	UGAAGCUUCCUGCAAACCGGA	Translation
	GSMUA_Achr5T02210_001_Putative_Serine/threonine-protein_kinase_38-like	3	20.448	1	20	1207	1226	UUUGGUUUGAAGGGAGCUUU	GAGGCUGCUUUCAAACCAGA	Cleavage
	GSMUA_Achr5T27730_001_Putative_WUSCHEL-related_homeobox_10	3	22.787	1	20	733	752	UUGGGAUUGAAGGCAGCUCU	AGAGCUGCCUUUGGUCACAA	Cleavage
	GSMUA_Achr9T27720_001_anthranilate_phosphoribosyltransferase,_putative,_expressed	3	19.321	1	20	247	266	UUGGGAUUGAAGGCAGCUCU	AGGGUCGCCUUCGAUCUCAA	Cleavage
	GSMUA_Achr6T13670_001_AML1,_putative,_expressed	3	17.027	1	20	1089	1108	UUGGGAUUGAAGGCAGCUCU	AGAGAUGACUUCAAUCUCAG	Cleavage
	GSMUA_Achr8T23680_001_Respiratory_burst_oxidase_homolog_protein_E	3	21.894	1	20	1680	1699	CUUUGGACUGAAGGGAGCUC	GAGAGCCUUUCGGUCCAAAG	Cleavage
	GSMUA_Achr6T08120_001_Endoglucanase_12	3	19.876	1	21	1164	1184	UUUGGAUUCAAGGGAGCUCUA	UAGGGUUUUCUUGAAUCCAGG	Cleavage
	GSMUA_Achr8T24610_001_Glucan_endo-1,3-beta-glucosidase_6	3	17.541	1	20	158	177	UGUGGUUUGAAGGGAGCUCU	GGAGCUUUCUGCAAACUACA	Translation
	GSMUA_Achr7T05530_001_Dynamin-2B	3	22.228	1	20	770	789	UGUGGUUUGAAGGGAGCUCU	AGAGCUCACUUGAAACUGCA	Translation
	GSMUA_Achr7T15470_001_Pentatricopeptide_repeat-containing_protein_At5g02830,_chloroplastic	3	19.102	1	20	763	782	UUUGGCUUGAAGGGAGCUAU	GUGGUUCCCUUCAGGCCAAC	Cleavage
	GSMUA_Achr6T25940_001_Probable_LRR_receptor-like_serine/threonine-protein_kinase_At1g53440	3	21.418	1	20	2761	2780	CUUUGCACUGAAGGGAGCUC	GAGCUCCUCUCUGUGCAGAG	Translation
	GSMUA_Achr5T21350_001_Probable_methyltransferase_PMT8	3	15.42	1	20	1356	1374	CUUUGCACUGAAGGGAGCUC	GAGC-CUCUUUAGUGCAAAG	Cleavage
	GSMUA_Achr7T01020_001_Probable_LRR_receptor-like_serine/threonine-protein_kinase_At4g20940	3	24.795	1	20	858	877	UUUGGAUUGAAGGAAGCUCA	UGAGCUUCCUGUGGUCCAAG	Translation
	GSMUA_Achr6T19390_001_N-carbamoylputrescine_amidase	3	17.94	1	20	192	211	UUAGGAUUGAAGGAAGCUCU	AGAGCAUCCUACAAUUUUAA	Translation
	GSMUA_Achr11T14430_001_Putative_Myb_family_transcription_factor_APL	2.5	19.751	1	19	578	597	UUGGAGUGAAGGG-AGCUCA	UGAGCUUCCCUUCGCUCCAA	Cleavage
	GSMUA_Achr1T18050_001_Putative_Rhamnogalacturonate_lyase	3	21.942	1	20	4042	4061	UUGGAGUGAAGGGAGCUCAC	GUGAGCUCUCAUUACUCCGG	Translation
	GSMUA_Achr3T14020_001_Regulator_of_ribonuclease-like_protein_2	3	15.062	1	20	65	84	UUGGAGUGAAGGGAGCUCAC	GUGAGCUUCGUGCACUUCAA	Translation
	GSMUA_Achr11T23110_001_Putative_GATA_transcription_factor_26	2.5	17.295	1	20	1411	1430	CUUGGACUGAAGGGAGCUCC	GGUGCUUGCUUCAGUCCAAG	Cleavage
	GSMUA_Achr2T12990_001_Putative_Transcription_factor_PCF6	2.5	21.107	1	20	899	918	AUUGGACUGAAGGGAGCUCC	GGGGGACCCUUCAGUCCAAU	Cleavage
	GSMUA_Achr4T31520_001_Putative_Transcription_factor_PCF6	2.5	22.054	1	20	893	912	AUUGGACUGAAGGGAGCUCC	GGGGGACCCUUCAGUCCAAU	Cleavage
	GSMUA_Achr4T22960_001_Putative_Transcription_factor_PCF6	2.5	18.014	1	20	902	921	AUUGGACUGAAGGGAGCUCC	GGGGGACCCUUCAGUCCAAU	Cleavage
	GSMUA_Achr4T22500_001_DNA_(cytosine-5)-methyltransferase_1B	2.5	23.098	1	20	3451	3470	AUUGGACUGAAGGGAGCUCC	GGAGCUCCAUUCCGUUCAAU	Cleavage
	GSMUA_Achr4T18630_001_expressed_protein	2.5	13.21	1	20	1453	1472	UUUGAAUGAAGGGAGCUCUU	AAGAGCUCUGUUCAUUCGAG	Translation
	GSMUA_Achr11T22210_001_Anamorsin_homolog_1	2.5	15.316	1	20	761	780	UUUGAAUGAAGGGAGCUCUU	AAGGUCUCCCUCCAUUCAAA	Translation
	GSMUA_Achr7T01160_001_Putative_Transcription_factor_PCF6	2.5	19.736	1	20	899	918	AUUGGACUGAAGGGAGCUCC	GGGGGACCCUUCAGUCCAAU	Cleavage
	GSMUA_Achr5T02530_001_Putative_Transcription_factor_PCF6	2.5	20.435	1	20	899	918	AUUGGACUGAAGGGAGCUCC	GGGGGACCCUUCAGUCCAAU	Cleavage
	GSMUA_Achr10T01020_001_Predicted_protein	3	16.037	1	20	509	528	AUUGGACUGAAGGGAGCUCC	GGGGACCCCUUCAGUCCAGU	Cleavage
	GSMUA_Achr3T03540_001_Putative_TCP1_protein	3	14.514	1	20	878	897	AUUGGACUGAAGGGAGCUCC	GGGGACCCCUUCAGUCCAGU	Cleavage
	GSMUA_Achr8T13750_001_Hypothetical_protein	3	15.19	1	20	591	610	UUUGAAUGAAGGGAGCUCUU	AGGUCCUCCCUUCAUUCAAG	Cleavage
	GSMUA_Achr2T13930_001_Hypothetical_protein	2.5	24.511	1	20	660	679	UUUGGAAUGAAGGGAGCUCC	GGAGCUCCCUUCAUGCCAAU	Cleavage
	GSMUA_Achr8T11270_001_Monothiol_glutaredoxin-S11	2.5	20.227	1	20	643	662	UUUGGAAUGAAGGGAGCUCC	GGAGUUCCUGUCAUUUCAAA	Translation
	GSMUA_Achr10T17530_001_Probable_lipoxygenase_6	3	18.632	1	21	1079	1099	UUUGGAUUGAAGGGAGCUUCU	AGAAGCUCCCUUUCGUUCGAA	Cleavage
	GSMUA_Achr11T12570_001_Actin-7	3	17.031	1	21	324	344	UUUGGAUUGAAGGGAGCUUCU	GGAAGCUCCUCUCAAUCCCAA	Translation
	GSMUA_Achr8T05370_001_RNA_polymerase_II_transcriptional_coactivator_KELP	3	18.418	1	21	401	420	UUUGGAGUGAAGGGAGCUCCU	AGGAGCUGCCUUC-CUCCAAA	Cleavage
	GSMUA_Achr5T11340_001_65-kDa_microtubule-associated_protein_3	3	17.845	1	21	1482	1502	UUUGGAUUGAAGGGAGCUUCU	GGAAGCUCUCUACGGUUCAAA	Translation
miR160(a-g)	GSMUA_Achr4T18240_001_Auxin_response_factor_18	0	24.587	1	20	1162	1181	UGCCUGGCUCCCUGUAUGCC	GGCAUACAGGGAGCCAGGCA	Cleavage
	GSMUA_Achr8T18930_001_Auxin_response_factor_18	0	24.69	1	20	1159	1178	UGCCUGGCUCCCUGUAUGCC	GGCAUACAGGGAGCCAGGCA	Cleavage
	GSMUA_Achr5T18540_001_Auxin_response_factor_18	0	21.6	1	20	964	983	UGCCUGGCUCCCUGUAUGCC	GGCAUACAGGGAGCCAGGCA	Cleavage
	GSMUA_Achr9T29480_001_Putative_Auxin_response_factor_17	0.5	23.511	1	21	1125	1145	UGCCUGGCUCCCUGUAUGCCA	UGGCAUGCAGGGAGCCAGGCA	Cleavage
	GSMUA_Achr6T18900_001_Putative_Auxin_response_factor_22	0.5	20.363	1	21	927	947	UGCCUGGCUCCCUGUAUGCCA	UGGCAUGCAGGGAGCCAGGCA	Cleavage
	GSMUA_Achr5T14630_001_Auxin_response_factor_18	1	24.339	1	22	1051	1072	UGUGCCUGGCUCCCUGUAUGCC	GGCAUACAGGGAGCCAGGCAUG	Cleavage
	GSMUA_Achr5T03960_001_Auxin_response_factor_18	2	24.333	1	20	1109	1128	CCUGGCUCCCUGUAUGCCAC	CAGGCAUACAGGGAGCCAGG	Cleavage
	GSMUA_Achr2T06930_001_Putative_Haloacid_dehalogenase-like_hydrolase_domain-containing_protein_3	3	19.72	1	20	835	854	UGCCUGGCUCCCUGUAUGUC	GACAUAUGGGGAGCUAGGGA	Cleavage
	GSMUA_Achr6T04510_001_Protein_argonaute_MEL1	3	19.836	1	21	3396	3416	UGCCUAGCUCCCUGUAUGCCA	UGGCAUACAGGGAACUAGCCG	Cleavage
miR162(a-c)	GSMUA_Achr2T19780_001_Putative_Dipeptidyl_peptidase_8	1.5	20.332	1	21	1347	1367	UCGAUAAACCUCUGCAUCCGG	UCAGAUGCAGAGGUUUGUCGA	Cleavage
	GSMUA_Achr10T15050_001_Putative_Dipeptidyl_peptidase_8	3	15.047	1	21	1446	1466	UCGAUAAACCUCUGCAUCCGG	UCAGAUGCAGAGAUUUGUUGA	Translation
	GSMUA_Achr8T12350_001_Endoribonuclease_Dicer_homolog_1	2	23.913	1	21	3097	3118	UCGAUAAAA-CUCUGCAUCCAG	CUGGAUGCAGAGGUUUUAUCGA	Translation
	GSMUA_Achr4T24410_001_Ubiquitin-like-specific_protease_1D	2.5	20.682	1	21	666	686	UCGAUAAACCUCUGCAUCAAG	CUUCAUGGAGAGGUUUAUUGA	Cleavage
	GSMUA_Achr3T23340_001_Probable_alpha-glucosidase_Os06g0675700	2.5	19.763	1	21	462	482	UUGAUAAACCUCUGCAUCCAG	CAGGAUGAAGAGGUUUGUCAA	Cleavage
	GSMUA_Achr10T16770_001_Probable_serine/threonine-protein_kinase_WNK2	2.5	14.157	1	20	775	794	UCGAUAAACCUCUUCAUCCC	GGAGUCAAGAGGUUUAUCGA	Cleavage
	GSMUA_Achr9T24830_001_DDT,_putative,_expressed	2.5	19.239	1	21	933	953	UCCAUAAACCUCUGCAUCCAG	CUGGAUGCAAGGGCUUAUGGA	Cleavage
	GSMUA_AchrUn_randomT14680_001_expressed_protein	2.5	15.297	1	20	1208	1227	UCCAUAAACCUCUGCAUCCA	UCGAUCCAGAGGUUUAUGGG	Cleavage
	GSMUA_Achr2T17890_001_Superkiller_viralicidic_activity_2-like_2	3	17.86	1	20	677	696	UCGAUGAACCUCUGCAUCCA	GGGUUGCAAAGGUUCAUCGA	Cleavage
	GSMUA_Achr2T02120_001_GTP-binding_protein_SAR1A	3	19.671	1	20	527	546	UAGAUAAACCUCUGCAUCCA	UGGAUGCAGUGGUGUAUUUA	Translation
	GSMUA_Achr1T24570_001_glycosyl_hydrolase_family_10_protein,_putative,_expressed	3	19.395	1	20	991	1010	CGAUAAACCUCUGCAUCCAG	CUAGAUACGGAGGUUUGUCG	Cleavage
	GSMUA_Achr4T22710_001_Ubiquitin_carboxyl-terminal_hydrolase_12	3	16.643	1	21	1036	1056	UCGAUAAACCUCUGCAUCUAG	UUAGAUGUAAAGGGUUGUCGA	Cleavage
	GSMUA_Achr2T11100_001_Putative_OsWAK112d_-_OsWAK_receptor-like_protein_kinase,_expressed	3	15.673	1	21	1720	1740	UUGAUAAACCUCUGCAUCCAG	UUGGAUCCAGAGUAUUAUCAA	Translation
	GSMUA_Achr2T10870_001_Putative_Wall-associated_receptor_kinase_3	3	17.785	1	21	1948	1968	UUGAUAAACCUCUGCAUCCAG	UUGGAUCCAGAGUAUUAUCAA	Translation
	GSMUA_Achr2T10840_001_Putative_Wall-associated_receptor_kinase_5	3	20.232	1	21	2047	2067	UUGAUAAACCUCUGCAUCCAG	UUGGAUCCAGAGUAUUAUCAA	Translation
	GSMUA_Achr1T12430_001_Putative_Solute_carrier_family_25_member_44	3	21.866	1	20	511	530	UCGUUCAACCUCUGCAUCCA	AGGAUGCAGGUGUUGGACGA	Translation
	GSMUA_Achr10T06640_001_Putative_Probable_FAD_synthase	3	15.427	1	20	932	951	UCGUUCAACCUCUGCAUCCA	UGGCUGAAGAAGUUGAACGA	Translation
	GSMUA_Achr4T00150_001_Putative_Glycerol-3-phosphate_dehydrogenase_[NAD(P)+]	3	19.898	1	20	214	233	UCGAUAAACCUCUUCAUCCC	GGGAUGGUGAUGUUUGUCGA	Translation
	GSMUA_Achr3T20220_001_ZOS9-14_-_C2H2_zinc_finger_protein,_expressed	3	17.029	1	21	576	596	UCGAUGAACCUCUGCAUCGAG	CUUGGUGGAGAGCUUCAUCGA	Translation
	GSMUA_Achr1T05080_001_Hypothetical_protein	3	18.206	1	21	120	140	UCAAUAAACCUCUGCAUCCUG	CAGGAUGCAUAGGCUUGUUGG	Cleavage
	GSMUA_AchrUn_randomT21270_001_oxidoreductase,_short_chain_dehydrogenase/reductase_family_domain_containing_protein,_expressed	3	22.307	1	20	845	864	UCGAUAAACCUCAGCAUCCA	UGGUUGCUGGGGCUUGUCGA	Cleavage
	GSMUA_Achr8T22640_001_Isoleucyl-tRNA_synthetase	3	24.942	1	21	2758	2778	UAGAUAAACCUCUGCAUCCAG	UUGGAAGCAAAGGUUUAUCUU	Cleavage
	GSMUA_Achr6T13880_001_Putative_Transmembrane_protein_111	3	18.535	1	21	533	553	UGGAUAAACCUCUGCAUCCAG	UUGGAUUAAGGGGUUUAUUCA	Cleavage
	GSMUA_Achr8T01760_001_Potassium_transporter_2	3	22.598	1	20	2	21	UCGUUCAACCUCUGCAUCCA	UGGAUCCAGAGGUUGGAAGA	Cleavage
	GSMUA_Achr7T21740_001_Putative_Zinc_finger_protein_VAR3,_chloroplastic	3	15.758	1	20	2338	2357	UCGAUAAACCUCUUCAUCCC	GGGAUGAACAGGUUUGUUGU	Cleavage
	GSMUA_Achr6T22010_001_DDT_domain_containing_protein,_putative,_expressed	3	22.439	1	21	1884	1904	UCCAUAAACCUCUGCAUCCAG	CUGGAUGCAAGGGCUUGUGGA	Cleavage
	GSMUA_Achr7T12120_001_Hypothetical_protein	3	23.349	1	21	264	284	UCGAUGAACCUCUGCAUCGAG	CGCGAUCCAGAAGUUCAUCGA	Translation
	GSMUA_Achr6T25900_001_tRNA_uridine_5-carboxymethylaminomethyl_modification_enzyme_mnmG	3	19.569	1	20	833	852	UCGAUUAACCUCUUCAUCCA	GAGAUGAAGAGGUUAAUUGG	Cleavage
	GSMUA_Achr7T10290_001_AGC_AGC_other_GWLd.2_-_ACG_kinases_include_homologs_to_PKA,_PKG_and_PKC,_expressed	3	15.621	1	21	2737	2757	UCGAUUAACCUCUUCAUCCAG	UUGGAUGAAGAUGUUGCUCGA	Translation
	GSMUA_Achr9T04350_001_hydrolase,_alpha/beta_fold_family_protein,_putative,_expressed	3	18.52	1	20	1454	1473	UCGAUCAACCUCUGCAUCGA	UCGAAUUGGAGGUUGAUCGA	Cleavage
miR164(a-g)	GSMUA_Achr5T00500_001_no_apical_meristem_protein,_putative,_expressed	1	20.02	1	20	615	634	UGGAGAAGCAGGGCACGUGC	GCAAGUGCCCUGCUUCUCCA	Cleavage
	GSMUA_Achr5T00500_001_no_apical_meristem_protein,_putative,_expressed	1	20.02	1	20	615	634	UGGAGAAGCAGGGCACGUGC	GCAAGUGCCCUGCUUCUCCA	Cleavage
	GSMUA_Achr9T22210_001_Putative_E3_ubiquitin-protein_ligase_At4g11680	2.5	20.877	1	21	455	475	UGGAGAAGCAGGGCACGUGCA	UGCAUGUGCUCUGCGUCUCCA	Cleavage
	GSMUA_Achr7T15220_001_UDP-glucuronic_acid_decarboxylase_1	3	21.469	1	20	311	330	UGGAGAAGCAGGGCACGUGC	UUGCUUGCCCUGCUUCUCCA	Cleavage
	GSMUA_Achr10T22350_001_Protein_CUP-SHAPED_COTYLEDON_2	0	21.096	1	20	720	739	UGGAGAAGCAGGGCACGGGC	GCCCGUGCCCUGCUUCUCCA	Cleavage
	GSMUA_Achr9T27530_001_no_apical_meristem_protein,_putative,_expressed	0.5	23.05	1	20	619	638	UUGGAGAAGCAGGUCACGUG	UACGUGACCUGCUUCUCCAA	Cleavage
	GSMUA_Achr6T30050_001_Putative_NAC_domain-containing_protein_21/22	1	23.303	1	20	603	622	UGGAGAAGCAGGUCACGUGC	GCAGGUGACCUGCUUCUCCA	Cleavage
	GSMUA_Achr6T30570_001_no_apical_meristem_protein,_putative,_expressed	1	13.09	1	20	619	638	UUGGAGAAGCAGGUCACGUG	AACGUGACCUGCUUCUCCAA	Cleavage
	GSMUA_Achr7T11500_001_no_apical_meristem_protein,_putative,_expressed	1	18.002	1	20	595	614	UUGGAGAAGCAGGUCACGUG	CAUGUGACCUGCUUCUCCGA	Cleavage
	GSMUA_Achr11T25720_001_NAC_domain-containing_protein_21/22	2.5	21.36	1	20	625	644	UUGGAGAAGCAGGUCACGUG	CAAGUGUCCUGCUUCUCCGA	Cleavage
	GSMUA_Achr4T22170_001_prenyltransferase,_putative	2.5	16.881	1	20	844	863	UUGAGAAGCAGGUCACGUGC	GUACGUGGCUUUCUUCUCAA	Translation
	GSMUA_Achr1T15420_001_nucleolar_GTP-binding_protein_1,_putative,_expressed	2.5	19.005	1	20	973	992	UGGAGAAGCAGGUCACGGGC	GUUCGUGACCUGCUUCUCUC	Cleavage
	GSMUA_Achr2T16350_001_Probable_protein_phosphatase_2C_4	2.5	21.784	1	20	309	328	UGGAGAAGCAGGGCACGGGC	GCCCGUCCCCCGCUUCUCCG	Translation
	GSMUA_AchrUn_randomT07450_001_expressed_protein	2.5	13.577	1	20	193	212	UGGAGAAGGAGGGCACGUGC	ACCCGUGUCCUCCUUCUCCA	Cleavage
	GSMUA_Achr9T19950_001_exostosin_family_domain_containing_protein,_expressed	2.5	14.946	1	20	380	399	GGAGAAGCAGGGCACGUGCA	UCUACGUGCCCUUCUUCUCC	Cleavage
	GSMUA_Achr3T22190_001_anthranilate_phosphoribosyltransferase,_putative,_expressed	3	20.647	1	20	834	853	UGGAGAAGGAGGGCACGUGC	GCAGGUGUUCGCCUUCUCCA	Translation
	GSMUA_Achr2T10840_001_Putative_Wall-associated_receptor_kinase_5	3	18.389	1	20	4231	4250	UGGAGAAGCAGGUCAUGUGC	GGAUAUGACCAGCUUUUCCA	Translation
	GSMUA_Achr3T24240_001_Putative_expressed_protein	3	23.389	1	20	720	739	UUGAGAAGCAGGUCACGUGC	GCACGGGAUCUCCUUCUCAG	Translation
	GSMUA_Achr4T11750_001_EF_hand_family_protein,_putative,_expressed	3	13.351	1	20	1285	1304	UUGAGAAGCAGGUCACGUGC	GCACGUAACCUAUUUCUCAG	Translation
	GSMUA_Achr4T32650_001_Chorismate_mutase,_chloroplastic	3	12.753	1	20	81	100	GGAGAAGCAGGGCACGUGCA	UGUGCGUCCCCUUCUUCUCC	Cleavage
	GSMUA_Achr10T25480_001_Plastidic_glucose_transporter_4	3	20.58	1	20	1251	1270	GGAGAAGCAGGGCACGUGCA	UGUACCUGCUCUUCUUCUCC	Cleavage
	GSMUA_Achr11T24110_001_Fasciclin-like_arabinogalactan_protein_4	3	8.682	1	20	66	85	GGAGAAGCAGGGCACGUGCA	UGCCCCUGCCCGGCUUCUCC	Translation
	GSMUA_Achr3T12020_001_Putative_Coleoptile_phototropism_protein_1	3	23.606	1	21	962	982	GGAGAAGCAGGUCACGUGCAG	CUGCAAGCGAUCUGCUUCUUC	Cleavage
	GSMUA_Achr4T17010_001_ABC_transporter_B_family_member_2	3	19.834	1	20	162	181	UGGAGAAGCAGGGCACGGGC	GUCCGUGCCCGUCUUCUUCA	Translation
	GSMUA_Achr1T05190_001_SCD1,_putative,_expressed	3	24.83	1	20	3176	3195	UCGAGAAGCAGGUCACGUGC	GAAUGUGGUCUGUUUCUCGA	Cleavage
	GSMUA_Achr7T23040_001_Putative_Regulatory_protein_viviparous-1	3	17.074	1	21	144	164	UGGAGGAGCAGGGCACGUGCA	UGCCCGUGCACUCCUCCUCCA	Translation
	GSMUA_Achr5T12930_001_Peptide_transporter_PTR3-A	3	21.809	1	21	545	565	UGGAGAAGGAGGGCACGUGCA	UGCACAAGCUCUCCUUCUUCA	Cleavage
	GSMUA_Achr9T07840_001_Urease	3	22.037	1	20	193	212	UUGAGAAGCAGGUCACGUGC	GCUCGUGGCCUGCGUCUCAA	Cleavage
	GSMUA_Achr8T34240_001_Ataxin-3_homolog	3	24.408	1	20	86	105	GGAGAAGCAGGGCACGUGCA	UGCAGGGGCCCUUCUUCUCC	Cleavage
	GSMUA_AchrUn_randomT16990_001_Putative_BRCA1-associated_protein	3	17.734	1	21	290	310	GGAGAAGCAGGUCACGUGCAG	CUGUACGUGGCACGCUUCUCC	Translation
miR165(a-b)	GSMUA_Achr4T31660_001_Homeobox-leucine_zipper_protein_HOX32	1	21.925	1	20	591	610	CCGGACCAGGCUUCAUCCCC	UGGGAUGAAGCCUGGUCCGG	Cleavage
	GSMUA_Achr2T13050_001_Homeobox-leucine_zipper_protein_HOX32	1	24.923	1	20	585	604	CCGGACCAGGCUUCAUCCCC	UGGGAUGAAGCCUGGUCCGG	Cleavage
	GSMUA_Achr5T18530_001_Homeobox-leucine_zipper_protein_HOX9	1	21.442	1	20	546	565	CCGGACCAGGCUUCAUCCCC	UGGGAUGAAGCCUGGUCCGG	Cleavage
	GSMUA_Achr8T20090_001_Homeobox-leucine_zipper_protein_ATHB-15	1	20.692	1	20	555	574	CCGGACCAGGCUUCAUCCCC	UGGGAUGAAGCCUGGUCCGG	Cleavage
	GSMUA_Achr7T01060_001_Homeobox-leucine_zipper_protein_HOX32	1	21.888	1	20	588	607	CCGGACCAGGCUUCAUCCCC	UGGGAUGAAGCCUGGUCCGG	Cleavage
	GSMUA_Achr5T02420_001_Homeobox-leucine_zipper_protein_HOX32	1	23.809	1	20	651	670	CCGGACCAGGCUUCAUCCCC	UGGGAUGAAGCCUGGUCCGG	Cleavage
	GSMUA_Achr8T02960_001_Homeobox-leucine_zipper_protein_HOX32	1.5	20.755	1	20	532	551	UUCGGACCAGGCUUCAUACC	GGAAUGAAGCCUGGUCCGGA	Cleavage
	GSMUA_Achr5T06550_001_Homeobox-leucine_zipper_protein_ATHB-15	1.5	24.713	1	20	558	577	UUGGACCAGGCUUCAUCCCC	UGGGAUGAAGCCUGGUCCAG	Cleavage
	GSMUA_Achr4T03200_001_Somatic_embryogenesis_receptor_kinase,_putative	2	20.899	1	20	1791	1810	UCGGCCCAGGCUUCAUCCCC	GGGGGUGAAGCCUGGGCAGA	Cleavage
	GSMUA_Achr3T27480_001_Catalytic,_putative	2.5	18.509	1	21	1347	1367	UCGGAACAGGCUUCAUCCCCC	GGAGGAUGAACCCUGUUCUGA	Translation
	GSMUA_Achr10T15640_001_Putative_Glucan_endo-1,3-beta-glucosidase_14	2.5	21.719	1	20	855	874	UCGGUCCAGGCUUCAUACCC	GGAUUUGAAGCCUGGGCCGA	Cleavage
	GSMUA_Achr5T00550_001_BTB/POZ_domain-containing_protein_At1g30440	2.5	18.479	1	20	7	26	UUCGGACCAGGCUUCAUACC	UGUGUGAAGCUUGGUUCGAA	Cleavage
	GSMUA_Achr11T19050_001_STE_MEKK_ste11_MAP3K.1_-_STE_kinases_include_homologs_to_sterile_7,_sterile_11_and_sterile_20_from_yeast,_expressed	2.5	20.613	1	21	3528	3548	CCAGACCAGGCUUCAUCCCCC	GGAGGACGAAGCUUGGUCUGG	Cleavage
	GSMUA_Achr6T21080_001_high_mobility_group,_putative,_expressed	2.5	23.076	1	20	75	94	UCGGACCAGGCUCCAUACCC	GGGUUUGGAGCCUGGUGCGA	Cleavage
	GSMUA_Achr9T10000_001_Putative_Lectin-domain_containing_receptor_kinase_A4.3	2.5	21.303	1	20	2121	2140	UCGGAACAGGCUUCACCCCC	GGAGGUGGAGCUUGUUCUGA	Cleavage
	GSMUA_Achr6T22350_001_STE_MEKK_ste11_MAP3K.1_-_STE_kinases_include_homologs_to_sterile_7,_sterile_11_and_sterile_20_from_yeast,_expressed	2.5	19.614	1	21	2130	2150	UCGGCCCAGGCUUCAUCCCCC	GGAGGAUGAAGCUUGGGCUGG	Cleavage
	GSMUA_Achr2T14650_001_Phosphatidylinositol-4-phosphate_5-kinase_1	3	20.136	1	20	1744	1763	UCGGACCAGGCUUCUUCCCC	CGUGGAGAAGCCUGGUCUGA	Cleavage
	GSMUA_Achr3T30780_001_expressed_protein	3	20.772	1	20	39	58	UCGGACCAGGCUUCUUCCCC	GGGGAAGAAGUCGGGUCGGA	Cleavage
	GSMUA_Achr1T23370_001_Predicted_protein	3	17.337	1	20	6	25	UCGGAGCAGGCUUCAUCCCC	GGGGAUGAAACCGGCUCCGU	Translation
	GSMUA_Achr3T28400_001_ubiquitin_family_protein,_putative,_expressed	3	20.779	1	20	507	526	UUGGACCAGGCUUCAUACCC	GGGUAUUGAGCUUGGUUCAG	Cleavage
	GSMUA_Achr2T19080_001_Histone_H2B.6	3	18.689	1	20	30	49	UCGGAGCAGGCUUCUUCCCC	GGAGAAGAAGCCUGCUGCGG	Cleavage
	GSMUA_Achr4T28930_001_expressed_protein	3	19.506	1	20	777	796	UGGGACCAGGCUUCAUACCC	GGAUAUGGAGCCUGGUCUUG	Cleavage
	GSMUA_Achr11T25010_001_glycosyl_transferase,_family_8,_putative,_expressed	3	12.288	1	19	1099	1118	ACGGACC-AGGCUUCAUACC	GGUAUGAAGCUUUGGUUCGU	Cleavage
	GSMUA_Achr4T15970_001_Putative_Whole_genome_shotgun_sequence_of_line_PN40024,_scaffold_68.assembly12x_(Fragment)	3	23.324	1	21	51	71	UCGGCCCAGGCUUCAUCCCCC	GGCGGACGAGGCCUGGGCCGG	Cleavage
	GSMUA_Achr10T21740_001_Predicted_protein	3	21.377	1	20	465	484	UCGGCCCAGGCUUCAUCCCC	GGACAUGAAGCCCGGGCCGA	Cleavage
	GSMUA_Achr2T21230_001_Beta-galactosidase_15	3	24.011	1	20	183	202	UCGGACCAGGCUACAUACCC	CGAUAUGUGGCCUGGUCUGA	Cleavage
	GSMUA_Achr6T25220_001_CBL-interacting_serine/threonine-protein_kinase_10	3	20.673	1	20	1254	1273	UCGGAGCAGGCUUCAUACCC	GGGCAUGAGGCCAGCUCUGA	Cleavage
	GSMUA_Achr6T04470_001_oxidoreductase,_putative,_expressed	3	17.256	1	20	560	579	CUCGGACCAGGCUUCAUCCC	AAGAUGAAACCUGGUCCGAG	Cleavage
	GSMUA_Achr5T24600_001_SNF2_family_N-terminal_domain_containing_protein,_expressed	3	23.451	1	20	133	152	UCGGAGCAGGCUUCUUCCCC	ACGGAAGAAGCCUGCUCCGC	Cleavage
	GSMUA_Achr5T09400_001_Rd22-c	3	24.492	1	20	57	76	UGGGACCAGGCUUCAUACCC	CGGUGUGAACCCUGGUCCCG	Translation
	GSMUA_Achr9T25350_001_Probable_serine/threonine-protein_kinase_WNK1	3	24.851	1	20	1305	1324	UUGGACCAGGCUUCAUCCCC	GGAGAGGAAGCCAGGUCCAA	Cleavage
miR166(a-n)	GSMUA_Achr8T02960_001_Homeobox-leucine_zipper_protein_HOX32	0	21.098	1	20	531	550	CCGGACCAGGCUUCAUUCCA	UGGAAUGAAGCCUGGUCCGG	Cleavage
	GSMUA_Achr2T13050_001_Homeobox-leucine_zipper_protein_HOX32	0.5	24.923	1	20	585	604	CCGGACCAGGCUUCAUUCCA	UGGGAUGAAGCCUGGUCCGG	Cleavage
	GSMUA_Achr4T31660_001_Homeobox-leucine_zipper_protein_HOX32	0.5	21.925	1	20	591	610	CCGGACCAGGCUUCAUUCCA	UGGGAUGAAGCCUGGUCCGG	Cleavage
	GSMUA_Achr5T18530_001_Homeobox-leucine_zipper_protein_HOX9	0.5	21.442	1	20	546	565	CCGGACCAGGCUUCAUUCCA	UGGGAUGAAGCCUGGUCCGG	Cleavage
	GSMUA_Achr8T20090_001_Homeobox-leucine_zipper_protein_ATHB-15	0.5	20.692	1	20	555	574	CCGGACCAGGCUUCAUUCCA	UGGGAUGAAGCCUGGUCCGG	Cleavage
	GSMUA_Achr7T01060_001_Homeobox-leucine_zipper_protein_HOX32	0.5	21.888	1	20	588	607	CCGGACCAGGCUUCAUUCCA	UGGGAUGAAGCCUGGUCCGG	Cleavage
	GSMUA_Achr5T02420_001_Homeobox-leucine_zipper_protein_HOX32	0.5	23.809	1	20	651	670	CCGGACCAGGCUUCAUUCCA	UGGGAUGAAGCCUGGUCCGG	Cleavage
	GSMUA_Achr3T27480_001_Catalytic,_putative	2	18.509	1	21	1347	1367	UCGGAACAGGCUUCAUUCUCC	GGAGGAUGAACCCUGUUCUGA	Translation
	GSMUA_Achr11T04610_001_Chaperone_protein_dnaJ_2	2	14.737	1	20	702	721	UCUGACCAGGCUGCAUUCCC	GGGAAUGCAACAUGGUCAGA	Translation
	GSMUA_Achr1T01960_001_ADP-ribosylation_factor_GTPase-activating_protein_AGD4	2	24.84	1	20	1450	1469	UCGGCACAGGCUUCAUUCCC	GGGAAUGAUGCUUGUGCUGA	Cleavage
	GSMUA_Achr3T17930_001_LIMR_family_protein_At5g01460	2	16.695	1	20	1342	1361	UUCGGACCAGGCAUCAUUCC	GAAAUGAUGCUUGGUCUGAA	Cleavage
	GSMUA_Achr4T17130_001_Zeta-carotene_desaturase,_chloroplastic/chromoplastic	2	9.722	1	21	1711	1731	UCGGACCAGGCUUCAUUCUUC	GAAGAAUUAAGCCUGGUUUGA	Cleavage
	GSMUA_Achr6T25220_001_CBL-interacting_serine/threonine-protein_kinase_10	2	20.673	1	20	1254	1273	UCGGAGCUGGCUUCAUUCCC	GGGCAUGAGGCCAGCUCUGA	Cleavage
	GSMUA_Achr1T20180_001_expressed_protein	2.5	15.299	1	20	4708	4727	UCUGACCAGGCUUCAUUCCC	CGGAAUGAAGCUAGGUCAGA	Cleavage
	GSMUA_Achr10T25120_001_Trafficking_protein_particle_complex_subunit_5	2.5	17.05	1	20	566	585	UCAGACCAGGCUUGAUUCCC	GGGAAUCAAGACUGGGCUGA	Translation
	GSMUA_Achr11T04450_001_Putative_CCR4-NOT_transcription_complex_subunit_1	2.5	19.566	1	20	5538	5557	UCGGCCCAGGCUUCAUUCCC	GGCAAUGAAGCCUGGGUCGC	Cleavage
	GSMUA_Achr1T23370_001_Predicted_protein	2.5	17.337	1	20	6	25	ACGGAGCAGGCUUCAUUCCC	GGGGAUGAAACCGGCUCCGU	Translation
	GSMUA_Achr4T02730_001_no_apical_meristem_protein,_putative,_expressed	2.5	21.702	1	20	195	214	UUGGAUCAGGCUUCAUUCCC	CGGAGUGAAGUUUGAUCCAA	Cleavage
	GSMUA_Achr10T22790_001_Rab_GDP_dissociation_inhibitor_alpha	2.5	19.08	1	20	1278	1297	UCGGAUCAGGCUUCUUUCCC	UGGAAAGGAGCCUGAUUUGA	Cleavage
	GSMUA_Achr4T28930_001_expressed_protein	2.5	19.506	1	20	777	796	UAGGACCAGGCUUCAUUUCC	GGAUAUGGAGCCUGGUCUUG	Cleavage
	GSMUA_Achr3T02850_001_Putative_Transcriptional_corepressor_SEUSS	2.5	23.616	1	20	84	103	UCGGACCAGGCUGCUUUCCC	UGGAGGGCAGCCUGGUUCGA	Cleavage
	GSMUA_Achr10T06530_001_Uridylate_kinase	2.5	19.23	1	20	153	172	UCGGACCAGGCUUGAUUUCC	GGAAAUUACGUCUGGUUCGA	Cleavage
	GSMUA_Achr3T13530_001_enhancer_of_polycomb,_putative,_expressed	2.5	22.028	1	20	388	407	UCGGGCCAGGCUUCAUUCUC	GAGGAUGAAGACUGGCUUGA	Translation
	GSMUA_Achr2T19190_001_Putative_Pentatricopeptide_repeat-containing_protein_At3g46790,_chloroplastic	2.5	14.73	1	20	966	985	UGGGACCUGGCUUCAUUCCC	GCGAAUUGAGCCAGGUCCCA	Cleavage
	GSMUA_Achr3T29700_001_Putative_U5_small_nuclear_ribonucleoprotein_200_kDa_helicase	2.5	16.116	1	20	2281	2300	UCGGUCCAGGCUUCAUUCUC	GAGAAAGGAGCUUGGACUGA	Cleavage
	GSMUA_Achr11T19050_001_STE_MEKK_ste11_MAP3K.1_-_STE_kinases_include_homologs_to_sterile_7,_sterile_11_and_sterile_20_from_yeast,_expressed	2.5	20.613	1	21	3528	3548	UCAGACCAGGCUUCAUUCUCC	GGAGGACGAAGCUUGGUCUGG	Cleavage
	GSMUA_Achr2T14650_001_Phosphatidylinositol-4-phosphate_5-kinase_1	2.5	20.136	1	20	1745	1763	UCAGACCAGGCUUCAUUCAC	GUGGA-GAAGCCUGGUCUGA	Cleavage
	GSMUA_Achr5T00550_001_BTB/POZ_domain-containing_protein_At1g30440	2.5	18.479	1	20	7	26	UUCGGACCAGGCUUCAUACC	UGUGUGAAGCUUGGUUCGAA	Cleavage
	GSMUA_Achr10T21740_001_Predicted_protein	2.5	21.377	1	20	465	484	UCGGACCGGGCUUCAUUUCC	GGACAUGAAGCCCGGGCCGA	Cleavage
	GSMUA_Achr1T16720_001_expressed_protein	2.5	17.776	1	20	1182	1201	UCGCAUCAGGCUUCAUUCCC	GGGAGAGAAGGCUGAUGCGA	Translation
	GSMUA_Achr3T30780_001_expressed_protein	2.5	20.772	1	20	39	58	UCUGACCAGGCUUCUUUCCC	GGGGAAGAAGUCGGGUCGGA	Cleavage
	GSMUA_Achr4T32780_001_Putative_WD_domain,_G-beta_repeat_domain_containing_protein,_expressed	2.5	20.299	1	20	2497	2516	UCGCACCAGGCUACAUUCCC	GUGGAUGUUGCCUGGUGCGA	Cleavage
	GSMUA_Achr11T13770_001_Probable_serine/threonine-protein_kinase_At1g54610	2.5	18.482	1	21	1622	1643	CCGGACCAUGCU-UCAUUCCCC	GAGGAAUGACAGCAUGGUCUGG	Cleavage
	GSMUA_Achr8T29350_001_Putative_Receptor_protein_kinase_CLAVATA1	2.5	23.768	1	20	930	949	UCUGACCAGGCUUCAUUCCC	GAGAGUGAGGCUUGGUCAGA	Cleavage
	GSMUA_Achr6T21080_001_high_mobility_group,_putative,_expressed	2.5	23.076	1	20	75	94	UCGCACCAGGCUUCAUUCCC	GGGUUUGGAGCCUGGUGCGA	Cleavage
	GSMUA_Achr9T12090_001_Pentatricopeptide_repeat-containing_protein_At5g42310,_mitochondrial	2.5	17.474	1	21	1673	1693	UAGGAGCAGGCUUCAUUCCCC	GUGGAAUGAAGCCUUCUCCUA	Cleavage
	GSMUA_Achr9T10000_001_Putative_Lectin-domain_containing_receptor_kinase_A4.3	2.5	21.303	1	20	2121	2140	UCGGAACAGGCUUCAUUUCC	GGAGGUGGAGCUUGUUCUGA	Cleavage
	GSMUA_Achr5T23810_001_Vacuolar_protein_sorting-associated_protein_26	2.5	21.044	1	21	787	807	UCUGACCAGGCUUGAUUCCCC	GGGGAAUCAAUUCCGGUCAGA	Translation
	GSMUA_Achr6T05480_001_no_apical_meristem_protein,_putative,_expressed	2.5	18.896	1	20	144	163	UCGGAUCAGGCUUUAUUCCC	AGGAGUAAAGUUUGAUCCGA	Cleavage
	GSMUA_Achr8T11430_001_Putative_Transcription_factor_GLABRA_3	2.5	24.42	1	20	1117	1136	UCGGACAAGGCUUGAUUCCC	GGAAAUCAUGUCUUGUCCGA	Cleavage
	GSMUA_Achr7T09510_001_no_apical_meristem_protein,_putative,_expressed	2.5	23.219	1	20	138	157	UCGGAUCGGGCUUCAUUCCC	AGGAGUGAAGUUCGAUCCGA	Cleavage
	GSMUA_Achr9T16510_001_PHS1,_putative,_expressed	2.5	19.762	1	21	2561	2581	UCGGACCAGCCUUCAUUCCAC	GUGGAAAGAAUGCUGGUCUGA	Translation
	GSMUA_Achr6T22350_001_STE_MEKK_ste11_MAP3K.1_-_STE_kinases_include_homologs_to_sterile_7,_sterile_11_and_sterile_20_from_yeast,_expressed	2.5	19.614	1	21	2130	2150	UCGGUCCAGGCUUCAUUCUCC	GGAGGAUGAAGCUUGGGCUGG	Cleavage
	GSMUA_Achr5T27450_001_Probable_gibberellin_receptor_GID1L3	2.5	20.262	1	20	35	54	UCGGAUCAGGCUUCCUUCCC	GGGAGGGAAGACUGAUCUGG	Translation
	GSMUA_Achr6T27640_001_Probable_bifunctional_methylthioribulose-1-phosphate_dehydratase/enolase-phosphatase_E1	2.5	16.83	1	20	408	427	UAGGACAAGGCUUCAUUCCC	UGGAAUGGAGUCUUGUCUUA	Cleavage
	GSMUA_AchrUn_randomT18260_001_ATOFP18/OFP18,_putative,_expressed	2.5	19.398	1	20	3	22	UCGGGCCAGGCUUCUUUCCC	GGGCAAGAAGCUUGGCUUGA	Cleavage
	GSMUA_Achr7T16080_001_Callose_synthase_5	2.5	23.724	1	20	3448	3467	UUGGACCAGGCUUCAUUUCC	GAAAGUGAAGUUUGGUCCAA	Cleavage
	GSMUA_Achr9T25350_001_Probable_serine/threonine-protein_kinase_WNK1	2.5	24.851	1	20	1305	1324	UUGGACCAGGCUUCAUUUCC	GGAGAGGAAGCCAGGUCCAA	Cleavage
	GSMUA_Achr9T19010_001_DUF1680_domain_containing_protein,_putative,_expressed	2.5	17.079	1	20	610	629	UCGGACCAGGAUUCAUUCAC	GUCAGUGAAUUCUGGUCUGA	Cleavage
	GSMUA_Achr5T19990_001_Putative_uncharacterized_protein_Sb02g010640	2.5	13.531	1	20	465	484	UAGGACCAGGCUUCAUUACC	GGUAAUCAAGCUUGGUUUUA	Cleavage
	GSMUA_Achr8T29020_001_expressed_protein	2.5	17.032	1	20	1378	1397	UAGGACCAGGCUUCAUUACC	GGUAAUAUAGCUUGGUCCUA	Cleavage
	GSMUA_Achr5T12660_001_glycine-rich_protein,_putative,_expressed	2.5	23.071	1	20	2265	2284	ACGGACCAGCCUUCAUUCCC	AGGGAUGAAGGUUGGUUCGU	Cleavage
	GSMUA_Achr10T16070_001_1-aminocyclopropane-1-carboxylate_oxidase	3	22.845	1	20	139	158	UCGGAACAGGCUUCAUUCAC	GUGAAGAAGGUCUGUUCCGA	Cleavage
	GSMUA_Achr4T15150_001_Hypothetical_protein	3	16.323	1	21	230	250	UUGGACCAGGCUUCAUUCCCC	GGGUAAUGAAAGCUGGUCCAA	Translation
	GSMUA_Achr3T32070_001_Glutamate_synthase_[NADH],_amyloplastic	3	18.924	1	19	4482	4501	UUGGACCAGGCUUC-AUUCC	GGAAUCGAAGCCUGGUCCAC	Cleavage
	GSMUA_Achr4T31860_001_Probable_UDP-arabinose_4-epimerase_1	3	23.68	1	20	843	862	UCAGACCAGGCUUAAUUCCC	GGGAAUUAUUCCAGGUCUGA	Translation
	GSMUA_Achr2T22790_001_Leucyl-tRNA_synthetase	3	23.124	1	21	2709	2729	UCGGAGCAGGCUUCAUUCACC	GGUCGAUGAAGCAUGCUCUGA	Translation
	GSMUA_Achr10T19570_001_oxysterol-binding_protein,_putative,_expressed	3	18.244	1	20	2008	2027	UCGGAGCAGGCUUCAUUCAC	GUGAAUGGAGAUUGCUCUGG	Translation
	GSMUA_Achr1T22760_001_Probable_serine/threonine-protein_kinase_WNK11	3	20.32	1	20	6	25	UCGGAUCAGGCUUCAUUCAC	GUGCGUGAAGCCAGAUCCGG	Cleavage
	GSMUA_Achr10T11670_001_Probable_ubiquitin_conjugation_factor_E4	3	21.665	1	20	564	583	UCGGAACAGGCUUCAUUCUC	GAGCUUGGAGCCUGUUCUGA	Cleavage
	GSMUA_Achr10T12070_001_Auxin_response_factor_24	3	16.629	1	21	1166	1186	UCGGAGCAGGCUUCAUUCUCC	GGAAAAUUGAGCCUGCUCUGA	Cleavage
	GSMUA_Achr1T18260_001_cytoskeletal_protein,_putative,_expressed	3	19.12	1	20	1266	1286	UCGGAGCA-GGCUCCAUUCCC	GGGAAUGGAGCUGUGCUCUGA	Translation
	GSMUA_Achr1T09890_001_cig3,_putative,_expressed	3	18.294	1	20	1492	1511	UAGGAGCAGGCUUCAUUCCC	GGGAAUGAAACCUGCUUUUU	Translation
	GSMUA_Achr10T15810_001_PX_domain_containing_protein,_putative,_expressed	3	21.459	1	20	552	571	UCGGAACAGGCUUCAUUUCC	GGAAAUGGUGCUUGUUUCGG	Cleavage
	GSMUA_Achr10T27690_001_Putative_Serine/threonine-protein_kinase_HT1	3	21.476	1	20	1344	1363	UCUGAACAGGCUUCAUUCCC	GGAGAUGAUGCCUGUUCAGG	Cleavage
	GSMUA_Achr4T03010_001_Pentatricopeptide_repeat-containing_protein_At1g03100,_mitochondrial	3	18.484	1	20	672	691	UAGGAUCAGGCUUCAUUCCC	UGGUGUGAAGCCUGAUUCUA	Cleavage
	GSMUA_Achr10T15230_001_AML1,_putative,_expressed	3	18.654	1	20	450	469	UAGGAUCAGGCUUCAUUCCC	GGAAAUGGAUUCUGAUCCUA	Translation
	GSMUA_Achr10T04190_001_acyl-coenzyme_A_thioesterase_10,_mitochondrial_precursor,_putative,_expressed	3	24.567	1	20	764	783	CUCGGUCCAGGCUUCAUUCC	GGAAUGAGGUCAGGAUCGGG	Translation
	GSMUA_Achr3T12120_001_Hypothetical_protein	3	22.723	1	20	417	436	UGGGAUCAGGCUUCAUUCCC	UGGGAUGUGGCCUGAUCCCA	Cleavage
	GSMUA_Achr11T11030_001_Putative_Basic_leucine_zipper_and_W2_domain-containing_protein_2	3	19.917	1	20	792	811	UCGGAGCUGGCUUCAUUCCC	GGUAAUGAAAUCAGCUCUGA	Translation
	GSMUA_Achr10T30890_001_growth_regulator_related_protein,_putative,_expressed	3	17.093	1	21	359	379	UCUGACCAGGCUUAAUUCCCC	GAGGAAGUGAGCUUGGUCAGA	Cleavage
	GSMUA_Achr10T20320_001_Hypothetical_protein	3	20.286	1	20	208	227	UCGGAGCAGGUUUCAUUCCC	GGCGGUGGAAUCUGCUCCGA	Cleavage
	GSMUA_Achr1T02830_001_Ferredoxin--NADP_reductase,_leaf_isozyme,_chloroplastic	3	22.689	1	20	520	539	UUGGAGCAGGCUUCAUUCCC	GUGAAAGGAGUCUGCUCCAA	Cleavage
	GSMUA_Achr1T04170_001_CDPK-related_protein_kinase	3	19.2	1	20	1494	1513	UUGGAGCAGGCUUCAUUCCC	GGAAAUGAACCUUGCUCCAG	Translation
	GSMUA_Achr10T10660_001_protein_kinase_family_protein,_putative,_expressed	3	15.433	1	20	1144	1163	UUGGAGCAGGCUUCAUUCCC	GGGAAUCAAGCAAGCUCCAA	Translation
	GSMUA_Achr10T02530_001_Rab_GDP_dissociation_inhibitor_alpha	3	16.551	1	20	1278	1297	UCGGAUCAGGUUUCAUUCCC	UGGAAAGGAACCUGAUCUGA	Cleavage
	GSMUA_Achr3T13970_001_Protein_argonaute_1A	3	24.729	1	20	1929	1948	UCCGAGCAGGCUUCAUUCCC	UGGAAUGGAGUUUGCUCGGG	Cleavage
	GSMUA_Achr3T17280_001_Probable_UDP-N-acetylglucosamine--peptide_N-acetylglucosaminyltransferase_SEC	3	14.055	1	20	2535	2554	UCUGAUCAGGCUUCAUUCCC	AGGAGUGAGACCUGAUCAGA	Translation
	GSMUA_Achr11T19340_001_Putative_Uncharacterized_hydrolase_yugF	3	20.978	1	20	1215	1234	UCUGAUCAGGCUUCAUUCCC	GCGGAAGAAGCUUGAUCAGA	Cleavage
	GSMUA_Achr4T17200_001_Carbon_catabolite_repressor_protein_4_homolog_1	3	16.424	1	20	443	462	UUCGGACCAGGCUUCAUUAC	AUGGUGAAGCUUGGUCUGAA	Cleavage
	GSMUA_Achr1T20480_001_Hypothetical_protein	3	18.764	1	20	1170	1189	UCGGUGCAGGCUUCAUUCCC	GGAGAUGAAACCUGCACUGA	Translation
	GSMUA_Achr5T01370_001_DNA_binding_protein,_putative,_expressed	3	22.577	1	20	1032	1051	UCGGAGCAGGCUUCAUUGCC	UGCAAGGAAGUUUGCUCCGA	Cleavage
	GSMUA_Achr2T03860_001_PSP_domain_containing_protein,_expressed	3	19.069	1	21	1811	1831	ACGGACCUGGCUUCAUUCCCC	GGGAAAUGAAGCCAGGUAUGU	Cleavage
	GSMUA_Achr3T28400_001_ubiquitin_family_protein,_putative,_expressed	3	20.779	1	20	507	526	UUGGACCAGGCUUCAUACCC	GGGUAUUGAGCUUGGUUCAG	Cleavage
	GSMUA_Achr2T21230_001_Beta-galactosidase_15	3	24.011	1	20	183	202	UCGGACCAGGCUACAUUUCC	CGAUAUGUGGCCUGGUCUGA	Cleavage
	GSMUA_Achr4T28310_001_Putative_Whole_genome_shotgun_sequence_of_line_PN40024,_scaffold_1.assembly12x_(Fragment)	3	23.696	1	21	365	386	UCGGACCAG-GCUCCAUUCUCC	GCAGGAUGGAGCGCUGGUCUGA	Translation
	GSMUA_Achr2T03630_001_HMG1/2-like_protein	3	20.327	1	20	370	389	UCGGACUAGGCUUCAUUCGC	GCGGAUGAAGAUGAGUCCGA	Translation
	GSMUA_Achr11T08270_001_DOMON_domain_containing_protein,_expressed	3	24.033	1	21	455	475	UCGGACCAGGCUUCGUUCACC	GGUGGACGACGCCUGGUUCGU	Cleavage
	GSMUA_Achr1T16470_001_enhancer_of_polycomb,_putative,_expressed	3	19.717	1	20	334	353	UCGGGCCAGGCUUCAUUCUC	GAGGAUGAGGACUGGCUUGA	Translation
	GSMUA_Achr11T22210_001_Anamorsin_homolog_1	3	21.936	1	20	657	676	UCAGACCAGGCUUCAUUACC	GGUGCUGAAGCUGGGUCUGA	Cleavage
	GSMUA_Achr1T18550_001_Putative_Thaumatin-like_protein_1a	3	23.465	1	20	1222	1241	UUGGACCAGGCUUCAUUCGC	GCGGAUGAAUCCUCGUCCAA	Translation
	GSMUA_Achr1T05360_001_transducin_family_protein,_putative,_expressed	3	22.312	1	20	739	758	UCGGACGAGGCUUCAUUCUC	GAGAAGGAAUCCUCGUCUGG	Translation
	GSMUA_Achr5T02720_001_Ubiquitin_carboxyl-terminal_hydrolase_13	3	18.419	1	20	2004	2023	UCGGACCAGGCUUUAUUUCC	GGAAAUAGAGCUUGGACCGG	Cleavage
	GSMUA_Achr3T29670_001_Cycloartenol-C-24-methyltransferase_1	3	22.471	1	21	578	598	ACGGACCAGGCUUCAUUACCC	GGGUGUUGAAGCCUGGUCAGU	Cleavage
	GSMUA_Achr4T15970_001_Putative_Whole_genome_shotgun_sequence_of_line_PN40024,_scaffold_68.assembly12x_(Fragment)	3	19.285	1	19	3583	3602	UCGGACCAG-GCUUCUUUGC	GCAGAGAAGCUCUGGUCUGA	Translation
	GSMUA_Achr11T25010_001_glycosyl_transferase,_family_8,_putative,_expressed	3	12.288	1	19	1099	1118	ACGGACC-AGGCUUCAUACC	GGUAUGAAGCUUUGGUUCGU	Cleavage
	GSMUA_Achr3T04540_001_ATPase_8,_plasma_membrane-type	3	22.249	1	20	580	599	UCGGAGAAGGCUUCAUUCCC	GGCGAUGAGGUCUUCUCCGG	Cleavage
	GSMUA_Achr1T04090_001_Sphingoid_long-chain_bases_kinase_1	3	23.211	1	20	256	275	UCGGAGAAGGCUUCAUUCCC	GGGUAUGAAGUUUUCUCUGG	Cleavage
	GSMUA_Achr3T21970_001_Putative_Receptor-like_protein_kinase_HAIKU2	3	20.376	1	20	1378	1397	UCGGAGAAGGCUUCAUUCCC	GGAGAUGAAGCAUUCUCCGG	Translation
	GSMUA_Achr2T21960_001_Putative_Exosome_complex_exonuclease_MTR3	3	18.093	1	20	681	700	UAGGACAAGGCUUCAUUCCC	GGCAAUGGAGCUUUGUCUUG	Cleavage
	GSMUA_Achr1T12730_001_oxidoreductase,_putative,_expressed	3	17.004	1	20	742	761	UCUGACCAGGCAUCAUUCCC	AAGAAUGAUACCUGGUCAGA	Translation
	GSMUA_Achr1T12650_001_Probable_serine/threonine-protein_kinase_WNK11	3	20.944	1	21	157	177	UCGGACCUGGUUUCAUUCCCC	GUGGCGUGGAACCAGGUCCGA	Cleavage
	GSMUA_Achr4T25810_001_Putative_Coiled-coil_domain-containing_protein_124	3	13.547	1	20	594	613	UCGGACCUGGUUUCAUUCCC	GGAAGAGAAACCAGGUCUGA	Cleavage
	GSMUA_Achr3T29380_001_Putative_AP2/ERF_and_B3_domain-containing_transcription_repressor_RAV2	3	22.618	1	20	691	710	UCGCAACAGGCUUCAUUCCC	GGGAGUGCCGCCUGUUGCGG	Cleavage
	GSMUA_Achr10T04900_001_Homeobox-leucine_zipper_protein_ROC2	3	20.993	1	20	891	910	UCGCAUCAGGCUUCAUUCCC	GGGAAUGAAGUCGGAGGCGA	Cleavage
	GSMUA_Achr4T21670_001_Putative_Phosphatidylinositol-4-phosphate_5-kinase_5	3	13.147	1	20	1158	1177	UCGGACCUGGCUUCUUUCCC	GGGAAAGAGGCAAGGUUUGG	Translation
	GSMUA_Achr2T04570_001_Two-component_response_regulator-like_PRR1	3	21.228	1	20	1359	1378	UCUGACCAGGUUUCAUUCCC	CGAAGUGAAACCUGGUCGGA	Cleavage
	GSMUA_Achr3T21120_001_Phosphatidylinositol-4-phosphate_5-kinase_1	3	21.069	1	20	960	979	UCUGACCAGGCUUCUUUCCC	GGGAAAGAAGCUGGGGCAGA	Cleavage
	GSMUA_Achr4T02060_001_LRR_receptor-like_serine/threonine-protein_kinase_FEI_1	3	16.795	1	21	729	750	UCGGUCCAGG-CUUCAUUCGCC	GACAAAUGAAGUCCUGGACCGA	Translation
	GSMUA_Achr9T06530_001_Putative_methyltransferase_NSUN6	3	19.855	1	21	114	135	UCGGACC-AGGCUUCAUUCUCC	GGAGAAUGAAGCUUUGGUUCGA	Cleavage
	GSMUA_Achr6T07400_001_Putative_UPF0760_protein_C2orf29_homolog	3	24.201	1	20	654	673	UCGGAACAGGCUUCAUUCAC	GUGGAUUAGGCCUGUUCCGC	Cleavage
	GSMUA_Achr8T32560_001_Gibberellin_20_oxidase_2	3	22.63	1	20	55	74	UCGGAGCAGGCUUCAUUCUC	GAGAGAGAAGCCGGCUCCGG	Cleavage
	GSMUA_AchrUn_randomT13860_001_Chlorophyll_a-b_binding_protein_13,_chloroplastic	3	22.377	1	21	114	134	UCGUACCAGGCUUCAUUCCCC	GGGGAAUGAACUGUGGUACGG	Translation
	GSMUA_Achr5T02740_001_5-methyltetrahydropteroyltriglutamate--homocysteine_methyltransferase	3	19.709	1	20	153	172	UCGGAACAGGCUUAAUUCCC	CGGAAUUGAGACUGUUCCGG	Translation
	GSMUA_Achr9T26940_001_Probable_monogalactosyldiacylglycerol_synthase_3,_chloroplastic	3	20.955	1	20	489	508	UCGGACCAGGCUUCAUUUUC	GAAGGUGGAGGCUGGUCUGA	Translation
	GSMUA_Achr6T02690_001_MYB_family_transcription_factor,_putative,_expressed	3	18.039	1	19	700	719	UCGACCAG-GCUUCAUUCCC	GGGAAUGCAGCGCUGGUCGA	Translation
	GSMUA_AchrUn_randomT11180_001_Putative_ABC_transporter_G_family_member_10	3	23.072	1	20	1161	1180	UGGGAGCAGGCUUCAUUCCC	GGGAGUGAUGCUUGCUUUCA	Cleavage
	GSMUA_Achr8T25440_001_expressed_protein	3	24.314	1	20	1408	1427	UCGGACCAGGUUACAUUCCC	GGCAAUGUGACAUGGUUCGA	Translation
	GSMUA_Achr9T10530_001_Putative_Probable_LRR_receptor-like_serine/threonine-protein_kinase_At1g14390	3	15.942	1	20	3270	3289	UGGGAACAGGCUUCAUUCCC	GGCAAUGAAGUUAGUUCCCA	Cleavage
	GSMUA_Achr7T24260_001_Ras-related_protein_RIC1	3	17.264	1	20	357	376	UCGGAUCAGGCUUGAUUCCC	GGGAAACAAGUGUGAUCUGA	Translation
	GSMUA_Achr8T07020_001_Molybdenum_cofactor_sulfurase	3	19.445	1	20	993	1012	UAGGAUCAGGCUUCAUUCCC	AAGAAUGAAGACUGAUCCUA	Translation
	GSMUA_Achr8T11780_001_fringe-related_protein,_putative,_expressed	3	18.504	1	20	999	1018	UAGGAUCAGGCUUCAUUCCC	GGCUAUGAAGGCUGAUCCUA	Translation
	GSMUA_Achr9T08410_001_Putative_Pyruvate_kinase,_cytosolic_isozyme	3	22.761	1	20	1455	1474	UCGGAGCAGGCUUCAAUCCC	AGGGUUGAAGCUUGCUCUGG	Cleavage
	GSMUA_Achr6T02970_001_Ras-related_protein_RHN1	3	18.927	1	20	572	591	UCGGAACAGGCUUCUUUCCC	GGGAGAGAAGGCUGUUCUGC	Translation
	GSMUA_Achr5T26450_001_OsCHL_Chloroplastic_lipocalin,_expressed	3	17.637	1	20	993	1012	UCGGAGCUGGCUUCAUUCCC	CGGGAUGAAGGCAGCUCUGA	Translation
	GSMUA_Achr8T14650_001_Hypothetical_protein	3	12.4	1	20	966	985	UCGGACCAGGUUUCAGUCCC	GGGACUGGGACUCGGUCUGA	Cleavage
	GSMUA_AchrUn_randomT09320_001_Putative_Acyl-CoA-binding_domain-containing_protein_3	3	23.888	1	20	304	323	UCGGAUCAGGCUUCGUUCCC	GGCAACGGAGCCGGAUCUGA	Cleavage
	GSMUA_Achr7T24370_001_WD_domain,_G-beta_repeat_domain_containing_protein,_expressed	3	14.23	1	20	5386	5405	UCGUAACAGGCUUCAUUCCC	GCGAAUGAAGAGUGUUACGA	Translation
	GSMUA_Achr9T25420_001_Carbon_catabolite_repressor_protein_4_homolog_1	3	15.792	1	20	446	465	UUCGGACCAGGCUUCAUUAC	GUGGGGAAGCUUGGUCUGAA	Cleavage
	GSMUA_Achr5T03650_001_Putative_ATPase_family_AAA_domain-containing_protein_3-B	3	24.741	1	20	433	452	UCGGACCAGGCAUCUUUCCC	GGGAAAUAUCCUUGGUCCGG	Translation
	GSMUA_Achr7T11380_001_ataxin-2_related_protein,_putative,_expressed	3	21.092	1	20	1734	1753	AUGGACCAGGCUUCAUUCCC	GGGAGUGGGGGUUGGUCCAU	Translation
	GSMUA_Achr5T06530_001_Transcription_repressor_MYB5	3	23.989	1	20	93	112	ACGGACCUGGCUUCAUUCCC	GGGGAUGAAGCGAGGCCCGU	Translation
	GSMUA_Achr8T11020_001_DnaJ_protein_homolog	3	14.757	1	20	708	727	UCUGACCAGGCUGCAUUCCC	AGGAAUGCAACAUGGUCAGA	Translation
	GSMUA_Achr8T03850_001_DUF617_domain_containing_protein,_expressed	3	24.342	1	20	594	613	UCGGCACAGGCUUCAUUCCC	GGCGGUGGAGCCUGUGUCGA	Cleavage
	GSMUA_Achr5T16460_001_Putative_Probable_WRKY_transcription_factor_60	3	19.204	1	20	342	361	UCUGACCAGGCUUCAUUCAC	GUGGAGGAAGUAUGGUCAGA	Translation
	GSMUA_Achr6T06260_001_Phosphatidylinositol-4-phosphate_5-kinase_2	3	18.257	1	20	832	850	UCUGACCAGGCUUCAUUCAC	GUGAA-GAAGCCGGGUCAGA	Cleavage
	GSMUA_AchrUn_randomT03750_001_Whole_genome_shotgun_sequence_of_line_PN40024,_scaffold_8.assembly12x_(Fragment)	3	19.884	1	21	304	325	UCGGGCCAGGCUUCAU-UCUCC	GGAGACAUGGAGCCUGGCCCGG	Cleavage
	GSMUA_Achr5T12140_001_Luminal-binding_protein	3	23.364	1	20	169	188	UUCGGACCAGGCAUCAUUCC	GGAAUAAUUGCUGGUCCGAA	Translation
	GSMUA_Achr6T22340_001_Uncharacterized_protein_At3g58460	3	23.296	1	21	890	910	UAGGACCAGGAUUCAUUCCCC	GGGGAAGGACUCUUGGUUCUA	Cleavage
	GSMUA_AchrUn_randomT07140_001_expressed_protein	3	21.061	1	20	787	806	UCGGACCAUCCUUCAUUCCC	GGGAGUGAGGGAUGGUAUGA	Cleavage
	GSMUA_Achr7T04550_001_phosphatidate_cytidylyltransferase_family_protein,_putative,_expressed	3	16.726	1	20	765	784	ACGGACCAGGCAUCAUUCCC	GGGAGUGAUGCUUGGCCUGU	Cleavage
	GSMUA_Achr7T27090_001_Cycloartenol-C-24-methyltransferase_1	3	19.863	1	21	698	718	ACGGACCAGGCUUCAUUACCC	GGGUGUUGAAGCCUGGUCAGU	Cleavage
	GSMUA_Achr7T00930_001_Putative_Serine/threonine-protein_kinase_38	3	17.874	1	20	360	379	UCGGUCCAGGCUUCAUUCUC	GAAAGUCAAGCCUGGACCGG	Cleavage
	GSMUA_Achr5T15650_001_60S_ribosomal_protein_L21-2	3	24.21	1	20	246	265	UGGGACCAGGCUUCGUUCCC	AGGACCGAAGCCUGGUUUCA	Cleavage
	GSMUA_Achr7T16310_001_Probable_alpha,alpha-trehalose-phosphate_synthase_[UDP-forming]_9	3	21.834	1	20	1188	1206	UGGGACCAGGCUUCAUUCCA	UGGAAUGAA-UUUGGUCCCA	Translation
	GSMUA_Achr9T23770_001_Putative_Whole_genome_shotgun_sequence_of_line_PN40024,_scaffold_11.assembly12x_(Fragment)	3	23.35	1	20	493	512	CUUGGACCAGGCUUCAUUCC	GGGAUGGAGCUGGGUUCAAG	Translation
	GSMUA_Achr9T15390_001_Asparagine_synthetase_[glutamine-hydrolyzing]	3	21.272	1	22	1716	1737	CUUGGACCAGGCUUCAUUCCCC	GUGGGAUGCAGCAUGGUCUAAG	Translation
	GSMUA_Achr5T23450_001_Putative_F-box/LRR-repeat_protein_14	3	23.571	1	20	345	364	UCCGACCAUGCUUCAUUCCC	AGGAGUGAAGGAUGGUUGGA	Translation
	GSMUA_Achr6T33660_001_Phosphomethylpyrimidine_synthase	3	19.395	1	20	1299	1318	UUGGACCAGGCUUUAUUCCC	CGGACUAAGGCCUGGUUCAA	Cleavage
	GSMUA_Achr7T23380_001_Predicted_protein	3	16.449	1	20	465	484	UCGGACCAGGCAUCAUUCUC	GAGAAUGAUGGGUGGUUUGA	Translation
	GSMUA_Achr6T28820_001_PHD_finger_protein_At5g26210	3	13.906	1	20	468	487	UCGGACCAGGCUUCUUUCUC	GAGCAACAAGUCUGGUUCGA	Cleavage
	GSMUA_Achr7T02660_001_GYF_domain_containing_protein,_putative,_expressed	3	18.862	1	19	3427	3446	UCGGACCAG-GCUUCUUUCU	AGAGAGAGGCACUGGUCCGA	Translation
	GSMUA_AchrUn_randomT25340_001_Putative_Coiled-coil_domain-containing_protein_124-A	3	15.51	1	20	594	613	UCGGACCUGGUUUCAUUCCC	GGAAGAGAAACCAGGUCUGA	Cleavage
	GSMUA_Achr5T09400_001_Rd22-c	3	24.492	1	20	57	76	UGGGACCAGGCUUCAUACCC	CGGUGUGAACCCUGGUCCCG	Translation
	GSMUA_Achr9T28930_001_Probable_lactoylglutathione_lyase,_chloroplast	3	21.404	1	20	426	444	UCGCAACAGGCUUCAUUCCC	GGGAAUGAAGU-UGUUGCGG	Translation
	GSMUA_Achr6T14520_001_Putative_Oryzain_alpha_chain	3	23.424	1	20	85	103	UAGGACCAGGCUUCGUUCCC	GGGUACGA-GCCUGGUCCUA	Cleavage
	GSMUA_Achr5T04150_001_Putative_Probable_WRKY_transcription_factor_2	3	11.606	1	20	205	223	UGGCACCAGGCUUCAUUCCC	GGGAAUGAGGC-UGGUGUCA	Translation
	GSMUA_Achr5T03900_001_Malate_dehydrogenase,_cytoplasmic	3	21.29	1	21	80	100	UUGGACCAGGCAUCAUUCCCC	GGGGAGUGAUGCUUGGCCCAG	Cleavage
	GSMUA_AchrUn_randomT11860_001_Putative_jmjC_domain_containing_protein,_expressed	3	16.304	1	20	849	868	UCGGACCAGGUUUCAUUUCC	GGAAACGACAUCUGGUCUGA	Cleavage
	GSMUA_Achr8T02070_001_Putative_2-oxoglutarate_dehydrogenase,_mitochondrial	1	16.366	1	20	2880	2899	UCGGACCAGGCUGCAUUCCU	AGCAAUGCAGCCUGGUCCGA	Cleavage
	GSMUA_Achr6T04470_001_oxidoreductase,_putative,_expressed	1.5	17.577	1	20	559	578	UCGGACCAGGCUUCAUUUUU	AAAGAUGAAACCUGGUCCGA	Translation
	GSMUA_Achr5T01560_001_Putative_Homeobox_protein_HOX1A	2.5	15.625	1	20	1219	1238	UCGGACCAGGCUUCAUUUUU	AAAGAUGAAGAUUGGUCUGA	Translation
	GSMUA_Achr5T24600_001_SNF2_family_N-terminal_domain_containing_protein,_expressed	2.5	23.451	1	20	133	152	UCGGAGCAGGCUUCAUUCGU	ACGGAAGAAGCCUGCUCCGC	Cleavage
	GSMUA_Achr11T02570_001_Peptide_transporter_PTR3-A	3	19.299	1	20	927	946	UCGGACCAGGCUUCAUUGCU	AGCAGUGAAGACUGGCCCGA	Translation
	GSMUA_Achr2T13980_001_Calcium-dependent_protein_kinase_2	3	15.8	1	20	1512	1531	UCAGACCAGGCUUCAUUUCU	AGAACUGAAGACUGGUUUGG	Translation
	GSMUA_Achr8T02170_001_Protein_kinase_APK1A,_chloroplastic	3	24.458	1	20	561	580	UCGGAGCAGGCUUCAUUCGU	ACGGAUGAAGAUUGCUCUGG	Translation
	GSMUA_Achr1T08730_001_Cyclic_nucleotide-gated_ion_channel_4	2	19.284	1	21	834	854	UCCGACCAGGCUUCAUUCCUU	AAGGGAUGAAGCCAGGUUGGA	Cleavage
	GSMUA_Achr11T23440_001_Cellulose_synthase-like_protein_D2	3	21.846	1	20	1108	1127	UCGGAGCAGGCUUCAUUCUU	AAGAAUAAAGUCCGCUCUGA	Cleavage
	GSMUA_Achr4T03200_001_Somatic_embryogenesis_receptor_kinase,_putative	2	20.899	1	20	1791	1810	UCGGCCCAGGCUUCAUCCCC	GGGGGUGAAGCCUGGGCAGA	Cleavage
	GSMUA_Achr3T09090_001_Putative_Probable_serine_incorporator	2	21.751	1	20	500	519	CUCGACCCAGGCUUCAUUCC	GGAAUGAUGCAUGGGUCGAG	Translation
	GSMUA_Achr7T00740_001_AP2-like_ethylene-responsive_transcription_factor_ANT	2	21.025	1	20	479	497	CUCGGCACAGGCUUCAUUCC	GGAAUGAAGCC-GUGCCGAG	Translation
	GSMUA_Achr2T16200_001_Myb-related_protein_MYBAS2	2.5	15.922	1	20	11	30	CUCGGUCCAGGCUUCAUUUC	GAAAGGGACCCUGGACCGAG	Cleavage
	GSMUA_Achr1T02310_001_Calcium-dependent_protein_kinase_29	2.5	12.313	1	20	262	281	CUCGGUCCAGGCUUCAUUUC	GAAUUGAAGACUGGACUGAG	Translation
	GSMUA_Achr11T06550_001_oxidoreductase,_2OG-Fe_oxygenase_family_protein,_putative,_expressed	2.5	19.21	1	21	1678	1699	CUGGGGCCAGG-CUUCAUUCCC	GGGGAUGAAGACCUGGCCCCAG	Cleavage
	GSMUA_Achr1T06230_001_Putative_phagocytic_receptor_1b	2.5	20.337	1	20	48	67	UCGAAUCAGGCUUGAUUCCC	GGGGGUCAAGACUGAUUCGG	Translation
	GSMUA_Achr7T05380_001_Putative_Extended_synaptotagmin-3	2.5	23.313	1	20	232	251	AGCUCGGACCAGGCUUCAUU	AAUGAGGCCGCGUCCGAGCU	Translation
	GSMUA_AchrUn_randomT27940_001_Putative_phagocytic_receptor_1b	2.5	17.493	1	20	528	547	UCGAAUCAGGCUUGAUUCCC	GGGGGUCAAGACUGAUUCGG	Translation
	GSMUA_Achr3T10710_001_RNA-binding_protein,_putative	3	22.456	1	20	1303	1322	CUGGGACCAGGCUACAUUCC	GGGAUGUGGCCUGAUCUCAG	Cleavage
	GSMUA_Achr3T06200_001_beta-glucan-binding_protein_4,_putative,_expressed	3	19.9	1	21	1844	1864	CUCGACCCAGGCUUCAUUCCC	GGGAAGGGAGCUUGGGUUGGG	Cleavage
	GSMUA_Achr10T16350_001_F-box Ankyrin_repeat_protein_SKIP35	3	20.573	1	20	1346	1365	CUCGGACCAGUCCUCAUUCC	UGAAGGAGCACUGGUCCGAG	Cleavage
	GSMUA_Achr4T20000_001_WD_domain,_G-beta_repeat_domain_containing_protein,_expressed	3	19.981	1	20	2476	2495	UCGGACCAGGCUUCAAUUUC	GAAAUGGGAGGCUGGUCUGA	Translation
	GSMUA_Achr1T15430_001_Putative_RNA-binding_protein_5	3	23.998	1	20	1106	1125	CUCGGUCCAGGCUUCAUUGC	GCAAUGAGCCCCGGACUGAG	Translation
	GSMUA_Achr1T02290_001_Calcium-dependent_protein_kinase_21	3	11.712	1	20	262	281	CUCGGUCCAGGCUUCAUUUC	GAAUUGAAGACUGGAUUGAG	Translation
	GSMUA_Achr11T20790_001_Putative_NHL_repeat-containing_protein_2	3	18.267	1	20	734	753	CUCGGACCAGGCUACAUUCA	UGAAUGUACCCCAGUCCGAG	Translation
	GSMUA_Achr10T08160_001_Alpha-1,4-glucan-protein_synthase_[UDP-forming]_2	3	22.417	1	20	923	942	CUCGGCCCAGGCCUCAUUCC	GGAUUGAGGCUUGGGACGAG	Cleavage
	GSMUA_Achr7T23880_001_ABC_transporter_A_family_member_2	3	17.621	1	20	1999	2018	CUGGGACCAGGCUUCAUUCC	GGGAUGAAGCGUCGUCUCAG	Translation
	GSMUA_Achr6T15820_001_Alpha-galactosidase	3	16.104	1	20	1005	1024	CUCGGACCAGGCUGCAUUCA	UGAAUGCAGUCAGGUUUGGG	Translation
	GSMUA_Achr10T15640_001_Putative_Glucan_endo-1,3-beta-glucosidase_14	2	17.059	1	20	1061	1080	UCUCGAACCAGGCUUCAUUA	UGAUGAUGCCUGGUUUGAGA	Cleavage
	GSMUA_Achr1T24410_001_Whole_genome_shotgun_sequence_of_line_PN40024,_scaffold_56.assembly12x_(Fragment)	2.5	17.692	1	20	621	640	UCUCGUACCUGGCUUCAUUC	GAAUGAGGCCGAGUAUGAGA	Translation
	GSMUA_Achr4T08700_001_Putative_uncharacterized_protein	2.5	20.809	1	20	597	616	UCUCGAACCAGGCUUCAUUA	UUAUGAUGUCUGGUUCGAGA	Cleavage
	GSMUA_Achr11T05030_001_Probable_ATP-citrate_synthase	2.5	19.834	1	19	129	148	UCUCGGA-CCAGGAUUAAUU	AAUUAAUCCUGGAUCCGAGG	Cleavage
	GSMUA_Achr5T14510_001_Putative_UDP-glucose:glycoprotein_glucosyltransferase_1	2.5	20.949	1	21	2513	2533	UCUCGCACCAGGCUUCAUACC	GGUGUGAAUCUUGGUGCGGGA	Cleavage
	GSMUA_Achr8T10620_001_Probable_ATP-citrate_synthase	2.5	19.599	1	19	303	322	UCUCGGA-CCAGGAUUAAUU	AAUUAAUCCUGGCUCCGAGG	Cleavage
	GSMUA_Achr8T24930_001_calmodulin-binding_protein,_putative,_expressed	2.5	18.056	1	20	462	481	UCUCGGACCAGGCGUCAUUG	CUAUGACGUCUGGUUUGAGA	Cleavage
	GSMUA_Achr3T03370_001_Putative_VHS_domain-containing_protein_At3g16270	3	14.319	1	19	719	738	UCUCGGACCA-GGCUUCAUG	CAUGGAGCCCUGGUUCGAGA	Translation
	GSMUA_Achr11T08030_001_chloroplast_envelope_membrane_protein,_putative,_expressed	3	18.625	1	20	859	878	AUCUCCGACCAGGCUUCAUU	GAAGAGGUCUGGUUGGAGAU	Cleavage
	GSMUA_Achr2T03210_001_U4/U6.U5_tri-snRNP-associated_protein_2	3	21.69	1	20	1635	1654	UCUCGGACCAGGGUUCAUUC	GGAAGAACUCUGGUUUGAGA	Cleavage
	GSMUA_Achr11T05040_001_Putative_Nodal_modulator_1	3	13.619	1	20	2011	2030	UCUCGGACCAGGCUUCAAUC	GAUUCAGACUUGGUCCGAGA	Cleavage
	GSMUA_Achr2T07920_001_haloacid_dehalogenase-like_hydrolase_family_protein,_putative,_expressed	3	18.518	1	20	15	34	UCUCGUACCUGGCUUCAUUC	GAGUGAAGCCAAGUAUGAGU	Translation
	GSMUA_Achr4T02370_001_Transcription_factor_Pur-alpha_1	3	17.933	1	20	822	841	AUCUCGGACCAGGCUUCAAU	AUUGGAGCCUGUUCAGAGAU	Translation
	GSMUA_Achr10T19830_001_AMSH-like_ubiquitin_thiolesterase_1	3	18.553	1	20	305	324	UCUCGAACCAGGCUUCAUUU	AGAUGAAGCCUUGUUCGGGC	Translation
	GSMUA_Achr4T00370_001_Putative_Structural_maintenance_of_chromosomes_protein_5	3	15.669	1	20	3009	3028	UCUCGGUCCAGGCUUCAUUC	GAAUGGCCCCUGGAUCGAGA	Cleavage
	GSMUA_Achr4T03490_001_Putative_UPF0053_protein_Mb2387c	3	23.203	1	20	1072	1091	UCUCGCACCAGGCUUCAUAC	GUAUGGAGCCUGCUGAGAGA	Cleavage
	GSMUA_Achr4T01370_001_Putative_Target_of_rapamycin	3	19.527	1	20	4107	4126	UCUCGUACCAGGGUUCAUUC	CAAGGAAUCCUGGUAUGAGA	Cleavage
	GSMUA_Achr2T12050_001_Putative_Poly(U)-specific_endoribonuclease-B	3	14.103	1	20	584	603	UCACGGACCAGGCAUCAUUC	GAAUGAUGUGUGGUUUGUGG	Translation
	GSMUA_Achr11T18630_001_Putative_Probable_histone-lysine_N-methyltransferase_ATXR3	3	18.897	1	20	3213	3232	UCUCGGACGAGGCGUCAUUC	GAAUGACUACUCGUUCGAGG	Cleavage
	GSMUA_Achr10T10810_001_phosphatidylserine_decarboxylase,_putative,_expressed	3	23.156	1	21	1279	1299	UCUCGCACCAGGCUUCAUUUC	GAGUUGAAGCCUGGUGCAAGA	Cleavage
	GSMUA_AchrUn_randomT22630_001_Hypothetical_protein	3	21.77	1	20	580	599	UCUCGGACCAGGAUUCAUUC	GACUGGAUCCUGUUCCGAGG	Cleavage
	GSMUA_Achr7T23600_001_Putative_Leucyl-tRNA_synthetase,_cytoplasmic	3	15.322	1	20	1053	1072	AUCUCAGACCAGGCUUCAUU	ACUGAAACCUGCUCUGAGAU	Translation
	GSMUA_Achr6T29520_001_Putative_Targeting_protein_for_Xklp2	3	24.808	1	21	122	142	UCUCGGACCAGGGUUCAUUCC	GGGCUGAGCUCUGGUUCGAGA	Cleavage
	GSMUA_Achr9T07620_001_Abhydrolase_domain-containing_protein_FAM108C1	3	22.66	1	20	875	894	UCUCCGACCAGGCUUCAUUC	GGAUGAGCUUUGGUCGGAGA	Cleavage
	GSMUA_Achr7T27360_001_Serine_hydroxymethyltransferase,_mitochondrial	3	24.025	1	20	90	109	UCUCGUACCUGGCUUCAUUC	GAGUGAAGCCGUCUACGAGA	Translation
	GSMUA_Achr5T28610_001_ADP-ribosylation_factor_GTPase-activating_protein_AGD7	3	17.003	1	20	352	371	AUCUCGGACCAGGCUUCAAU	AUGGACUCCUGGUCCGAGAU	Cleavage
	GSMUA_Achr8T04880_001_Putative_Uncharacterized_protein_At2g34460,_chloroplastic	3	17.902	1	20	359	378	UCUGGCACCAGGCUUCAUUC	AAAUGAAGCCUGAUGUCGGA	Cleavage
	GSMUA_Achr7T11310_001_Homeobox-leucine_zipper_protein_ROC8	3	17.566	1	20	1400	1419	UCUCUGACCAGGCUUCAUUC	UGAUGAAGCUUGCUCAGAGA	Cleavage
	GSMUA_AchrUn_randomT27010_001_Transcription_factor_(Fragment)	3	20.327	1	20	633	652	UCUCGAACCAGGCAUCAUUC	GACUGGUGAUUGGUUCGAGA	Cleavage
	GSMUA_AchrUn_randomT11680_001_Hypothetical_protein	3	22.56	1	20	902	921	UCUCGCACCAGGCUUCAUUU	AAAUUGAGCCUCGUGUGAGA	Translation
	GSMUA_Achr8T28000_001_Glutamate_synthase_[NADH],_amyloplastic	3	18.907	1	20	3765	3784	UCGGAUCAGGCUUCAUUUCU	AGAAAGUAAGUUUGAUCCGA	Cleavage
	GSMUA_Achr5T06550_001_Homeobox-leucine_zipper_protein_ATHB-15	0.5	24.838	1	20	559	578	UCUGGACCAGGCUUCAUUCC	GGGAUGAAGCCUGGUCCAGA	Cleavage
	GSMUA_Achr3T27510_001_Uridylate_kinase	3	20.217	1	20	187	206	UCUGGACCAGGCUUCAUUCC	GAAAUCAAGUCUGGUUCAGA	Cleavage
	GSMUA_Achr10T20830_001_CBL-interacting_protein_kinase_24	3	9.885	1	21	897	917	UCGGACCAGGCAUCAUUUUUU	AAAAAAUGAUGCAUGGUUCCA	Translation
	GSMUA_Achr7T17600_001_AP-1_complex_subunit_mu-1	3	12.444	1	20	1018	1038	UCGGACCAG-GCAUCAUUUUU	GAAAAUGAUGCACUGGUCUGG	Translation
miR168(a-b)	GSMUA_Achr3T27070_001_Protein_argonaute_1B	1	22.153	1	20	333	352	UUGCUUGGUGCAGGUCGGGA	UCCCGAGCUGCACCAAGCAA	Cleavage
	GSMUA_Achr1T17950_001_Protein_argonaute_1A	1	18.442	1	20	330	349	UUGCUUGGUGCAGGUCGGGA	UCCCGAGCUGCACCAAGCAA	Cleavage
	GSMUA_Achr1T07120_001_Protein_argonaute_1A	1.5	21.105	1	20	411	430	UUGCUUGGUGCAGGUCGGGA	UCCCGAUCUGCACCAAGCAU	Cleavage
	GSMUA_Achr10T27930_001_ABC_transporter_C_family_member_8	1.5	13.729	1	20	292	311	UCGCUUGGUGAGGGUCGGGA	UCUCGACCCUUACCGAGCGA	Cleavage
	GSMUA_Achr9T00190_001_Putative_Receptor_protein_kinase_CLAVATA1	2	17.173	1	20	98	117	UCGCUUGGUGGAGGUCGGGA	UCCUGAUCUCCAUCAAGCGG	Cleavage
	GSMUA_Achr6T07450_001_12-oxophytodienoate_reductase_2	2	23.747	1	20	720	738	UCGCUUGGUGCAGGUCGGGG	CCCCGACCUGC-CCAAGCGA	Translation
	GSMUA_Achr2T17750_001_tetratricopeptide_repeat_domain_containing_protein,_expressed	2.5	19.172	1	21	445	465	UCGCUUGGUGGAGGUCGGGAA	UUCCAGAUCUCCAUUAAGCGA	Cleavage
	GSMUA_Achr10T29960_001_Probable_RNA-dependent_RNA_polymerase_1	2.5	11.6	1	21	2156	2176	UCGCAUGGUGCAGGUCGGGAA	UUCCUGACCUGCACCAUAUGA	Cleavage
	GSMUA_Achr1T06390_001_Putative_phagocytic_receptor_1a	2.5	16.719	1	20	231	250	UCACUUGGUGCAGAUCGGGA	UCGCGAUCUGUAUCAGGUGA	Cleavage
	GSMUA_Achr5T01550_001_Probable_indole-3-acetic_acid-amido_synthetase_GH3.8	2.5	19.144	1	20	1509	1528	UUCGCUUGGGGCAGGUCGGG	CCCUGCCUGCCCCAAGUGGA	Cleavage
	GSMUA_Achr3T26230_001_Homeobox_protein_knotted-1-like_6	2.5	12.182	1	20	112	131	UUCGCUUGGAGCAGGUCGGG	CCCAACCUGCUCCAAGCAAA	Cleavage
	GSMUA_Achr3T11560_001_Putative_Subtilisin-like_protease	2.5	23.094	1	20	2543	2562	CCCGCCUUGCACCAUCUGAA	UUCAGAUGGUGCAAGGGGGC	Cleavage
	GSMUA_Achr11T22740_001_Putative_expressed_protein	2.5	21.756	1	21	1143	1163	UCGCUUGGGGCAGAUCGGGAA	UUCCCGAUCUGUCUCAGGUGG	Cleavage
	GSMUA_Achr10T17890_001_Probable_receptor_protein_kinase_TMK1	2.5	20.105	1	20	1772	1791	UUCGUUUGGUGCAGGUCGGG	UCCGACUUGCACCAGAUGGA	Cleavage
	GSMUA_Achr11T01190_001_Putative_Pentatricopeptide_repeat-containing_protein_At4g35130,_chloroplastic	2.5	16.018	1	20	938	957	UAGCUCGGUGCAGGUCGGGA	UCCCUGCCUGUGCCGAGCUA	Cleavage
	GSMUA_Achr8T10470_001_Putative_Whole_genome_shotgun_sequence_of_line_PN40024,_scaffold_5.assembly12x_(Fragment)	2.5	24.658	1	20	570	589	UGGCUUGGUGCAGGUCGGGA	UCCCGAUCAGAACCAAGCCA	Translation
	GSMUA_Achr6T25890_001_DNA-directed_RNA_polymerases_I,_II,_and_III_subunit_RPABC5	2.5	23.013	1	20	63	82	UCGCUUGGAGCAGGUCGGGA	UCUCGACCUUCUCCAGGCGG	Translation
	GSMUA_Achr9T18240_001_Peroxidase_65	2.5	14.143	1	20	524	543	UCGCUUGGUGAAGGUCGGGA	UCUCCAUCUUCGCCAAGCGA	Cleavage
	GSMUA_Achr5T09650_001_Cell_division_protease_ftsH_homolog_5,_mitochondrial	2.5	20.787	1	20	1578	1597	UCGCUUGGUGCAGGUCCGGA	UUCGGAUUUGCAGCAAGCGA	Cleavage
	GSMUA_Achr8T30330_001_RNA_polymerase_II_subunit_A_C-terminal_domain_phosphatase_SSU72	2.5	18.698	1	20	214	232	UUCGCUUGGUACAGGUCGGG	CCCGACUUGUAC-AAGCGAA	Cleavage
	GSMUA_Achr8T11110_001_Putative_Ribosome_biogenesis_protein_BMS1_homolog	2.5	15.4	1	20	2580	2599	CCCGCCUUCCACCAACUGAA	UUCAGUUGGUUGGAGGCGGU	Translation
	GSMUA_Achr5T25100_001_Predicted_protein	2.5	17.158	1	21	1875	1895	UCGCUUGGUGCAGGUCGGGUA	UACUCCACCUGUACCAAGUGA	Cleavage
	GSMUA_Achr6T01650_001_Putative_Uncharacterized_sodium-dependent_transporter_yocS	2.5	12.744	1	21	886	906	UCGCUUGGUGAACGUCGGGAA	UUUCCGAAGUUCACUGAGCGA	Cleavage
	GSMUA_Achr8T13480_001_Callose_synthase_3	2.5	24.484	1	20	922	941	UCACUUGGUGCAGUUCGGGA	UUCCGCACUGCAUUAAGUGA	Cleavage
	GSMUA_Achr9T14980_001_Isoamylase_3,_chloroplastic	2.5	17.097	1	20	1398	1417	UCGCUUGGUAGAGGUCGGGA	UGCUGACCUCUACCAGGUGA	Cleavage
	GSMUA_Achr4T05340_001_Protein_ycf2	3	17.079	1	20	70	89	UCGCUAGGUGCAGGUCGGGA	UCCUCACCUGGACCUAGUGA	Translation
	GSMUA_Achr10T24470_001_heavy_metal-associated_domain_containing_protein,_expressed	3	23.171	1	20	262	281	UCGCUGGGUGCAGGUCGGGA	UCCCUGCCUCCACCCAGUGA	Translation
	GSMUA_Achr2T03390_001_kinesin_motor_domain_containing_protein,_expressed	3	18.171	1	20	2494	2513	UUCGCAUGGUGCAGGUCGGG	ACCGACCUGCAACAUGUGAG	Translation
	GSMUA_Achr1T06810_001_DTA2,_putative,_expressed	3	19.78	1	21	1479	1499	UCGCUUGGGGCAGGUCGGGAA	UGCCUGCCCUGCCCCAGGCGA	Cleavage
	GSMUA_Achr3T02330_001_Hypothetical_protein	3	23.935	1	20	747	766	UGGCUUGGUGCAGGUCGGGA	UCCUGAUCUCCGCCGAGCCA	Translation
	GSMUA_Achr4T24800_001_Metal-nicotianamine_transporter_YSL3	3	16.79	1	20	242	261	UAGCUUGGUGCAGGUCGGGA	UCCGGUCCUGGACCAAGCUA	Translation
	GSMUA_Achr3T22530_001_Chalcone_synthase_J	3	17.957	1	20	476	495	UCGCUUGGUGGAGGUCGGGA	UCUCGCCCUCCGUCAAGCGG	Cleavage
	GSMUA_Achr2T00640_001_Protease_Do-like_9	3	19.141	1	20	996	1015	UUGCUUGGUGCAGGUCGGGA	UCCUGAUCUGCGCAAAGCAA	Cleavage
	GSMUA_Achr1T05180_001_Cell_division_protease_ftsH_homolog_5,_mitochondrial	3	24.706	1	20	1578	1597	UUGCUUGGUGCAGGUCGGGA	AUCCGACCUGCAGCAGGCAA	Cleavage
	GSMUA_Achr4T29450_001_Calcium-dependent_protein_kinase_5	3	24.184	1	20	523	542	CCCGCCUUGCACUAACUGAA	UUCAGUGAGCGCAAGGCGGC	Translation
	GSMUA_Achr3T18640_001_SAM_domain_containing_protein,_putative,_expressed	3	24.099	1	20	9	28	UCGCUUGGUGCAGGGCGGGA	ACCCGCCCUGCAGCAAGCGC	Cleavage
	GSMUA_Achr1T06130_001_ACT_domain_containing_protein,_putative	3	24.673	1	20	701	720	UCGCUUGGUGCAGGUCUGGA	UCCAGAACUGCGUCGAGCGG	Cleavage
	GSMUA_Achr3T29700_001_Putative_U5_small_nuclear_ribonucleoprotein_200_kDa_helicase	3	20.568	1	20	5214	5233	GAUCCCGCCUUGCACCAACU	AGAUGAUGAAAGGCGGGAUC	Cleavage
	GSMUA_Achr10T17770_001_ZOS9-14_-_C2H2_zinc_finger_protein,_expressed	3	17.576	1	20	1133	1152	UCGCUUGGUGCAGGUCGUGA	UCAUGACCGGAAUCAAGCGA	Translation
	GSMUA_Achr3T10060_001_MYB_family_transcription_factor,_putative,_expressed	3	18.987	1	20	535	554	UCGGUUGGUGCAGGUCGGGA	UCGCGACCUGCGCCGACCGU	Cleavage
	GSMUA_Achr10T23290_001_serine/threonine-protein_kinase_HT1,_putative,_expressed	3	18.015	1	21	1065	1085	UCGCUAGGUGCAGGUCGGCAA	UUGCCUCCCUGCACUUGGCGA	Cleavage
	GSMUA_Achr3T30210_001_Probable_indole-3-acetic_acid-amido_synthetase_GH3.8	3	13.473	1	20	1549	1567	UUCGCUUGGUGCAGGGCGGG	CCCGCCCUGC-CCAAGUGGA	Translation
	GSMUA_Achr3T09370_001_Putative_Subtilisin-like_protease	3	16.637	1	20	494	513	UUCGUUUGGUGCAGGUCGGG	UCCGACCUCCAUCAAAUGGA	Cleavage
	GSMUA_Achr4T16510_001_Splicing_factor_U2af_large_subunit_B	3	23.982	1	20	1238	1257	UUCGUUUGGUGCAGGUCGGG	CACGUCCUGUACCAAACGGA	Cleavage
	GSMUA_Achr11T09120_001_Probable_mannan_synthase_9	3	17.446	1	20	17	36	UCGCUUGGUGAACGUCGGGA	UCCCCAUGUUCAACGAGCGA	Cleavage
	GSMUA_Achr1T23400_001_Putative_Predicted_protein	3	19.377	1	20	161	180	UCGGUAGGUGCAGGUCGGGA	UCCUGGCCUGCUCCUACUGG	Translation
	GSMUA_Achr1T13820_001_Putative_uncharacterized_protein	3	18.419	1	20	1131	1150	UCGCUUGGUGGAUGUCGGGA	UCCCGACAUCCAGCAUGUGA	Cleavage
	GSMUA_Achr10T00470_001_Putative_Lectin-domain_containing_receptor_kinase_A4.3	3	18.62	1	20	47	66	UUGCUGGGUGCAGGUCGGGA	UCUCGGCUUCCGCCCAGCAA	Translation
	GSMUA_Achr4T22330_001_LRR_receptor-like_serine/threonine-protein_kinase_FEI_1	3	13.894	1	20	206	225	UAGCUCGGUGCAGGUCGGGA	UCAAGAACUGCACCGAGCUA	Cleavage
	GSMUA_Achr2T18140_001_Putative_Transcription_factor_MYC4	3	23.35	1	20	1242	1261	UCGCGUGGUGCAGGUCGGGA	UCUUGACGUGCAUUACGCGA	Cleavage
	GSMUA_Achr10T27150_001_SOUL_heme-binding_protein,_putative,_expressed	3	18.655	1	20	369	388	UCGCGUGGUGCAGGUCGGGA	UUUCUAUCUGCACCACGUGA	Cleavage
	GSMUA_Achr4T05470_001_Dihydroxy-acid_dehydratase	3	15.804	1	20	1412	1431	UUCGCUUGGUGCAGGUUGGG	UUCAACCUGCAUCGAGUGGA	Cleavage
	GSMUA_Achr3T15840_001_Putative_Whole_genome_shotgun_sequence_of_line_PN40024,_scaffold_46.assembly12x_(Fragment)	3	22.261	1	21	180	200	UCGCUUGGUGAGGGUCGGGAA	UUCCCGCCCCUCCUCAGGCGA	Translation
	GSMUA_Achr2T20800_001_12-oxophytodienoate_reductase_1	3	22.202	1	20	975	993	UCUCUUGGUGCAGGUCGGGA	UCCUGACUUGC-CCAAGAGA	Translation
	GSMUA_Achr2T20790_001_12-oxophytodienoate_reductase_1	3	23.246	1	20	786	804	UCUCUUGGUGCAGGUCGGGA	UCCUGACUUGC-CCAAGAGA	Translation
	GSMUA_Achr1T03240_001_autophagy_protein_9,_putative,_expressed	3	16.35	1	20	2794	2813	UCGCAAGGUGCAGGUCGGGA	UCCUGGGUUGCACUUUGCGA	Cleavage
	GSMUA_Achr6T27800_001_Probable_xyloglucan_glycosyltransferase_6	3	24.318	1	20	650	669	UCGCUUGGUGCACGUCGGGA	UCCCGAUGUGUAACGAGCGG	Cleavage
	GSMUA_Achr5T12650_001_Probable_dolichyl_pyrophosphate_Glc1Man9GlcNAc2_alpha-1,3-glucosyltransferase	3	19.193	1	20	449	468	UUGCUUGGUGCAGGUCGGGA	UCCUGAUCUGCUCCAAGCAC	Translation
	GSMUA_Achr7T05890_001_Putative_U-box_domain-containing_protein_4	3	24.358	1	20	1217	1236	UCGCUUGGUGGACGUCGGGA	UCCUGUCGUCCAGCAAGCGG	Cleavage
	GSMUA_Achr9T02670_001_Putative_HVA22-like_protein_i	3	24.111	1	20	438	457	UUCGCUUGGUGCCGGUCGGG	CUCGAGCGGUACCGAGCGGA	Cleavage
	GSMUA_Achr6T03680_001_serine/threonine-protein_kinase_HT1,_putative,_expressed	3	14.552	1	21	1086	1106	UCGCUGGGUGCAGGUCGGCAA	UUGCCUCCCUGCACUCGGCGA	Cleavage
	GSMUA_Achr9T01710_001_Predicted_protein_(Fragment)	3	16.283	1	20	670	689	UCGCUUGGUGGAAGUCGGGA	UCUCAAUUUCCAACAAGCGA	Cleavage
	GSMUA_Achr7T01960_001_Putative_RING_finger_protein_157	3	16.819	1	19	446	465	UUCCCGC-CUUGCACCAACU	AGUUGGUGAAAGAGCGGGAA	Cleavage
	GSMUA_Achr9T05620_001_ATP_binding_protein,_putative,_expressed	3	20.572	1	20	425	445	CCCGCCUUGCUCCA-ACUGAA	UUCAGCAUGGAGCAAGGCGGG	Cleavage
	GSMUA_AchrUn_randomT00310_001_Putative_Pentatricopeptide_repeat-containing_protein_At5g39710	3	20.554	1	20	212	231	GAUCCCGCCUUGCACCAACU	UGCUGGUUCAAGGCGGGAUC	Cleavage
	GSMUA_Achr6T24220_001_DNA-directed_RNA_polymerases_I,_II,_and_III_subunit_RPABC5	3	17.802	1	20	64	83	UUCGCUUGGAGCAGGUCGGG	CUCGAUCUUCUUCAAGCGGA	Cleavage
	GSMUA_Achr8T07650_001_Putative_uncharacterized_protein	3	17.374	1	20	333	352	UCGCUCGGUGCAGGUCGGCA	UGCAGGCUUGCCCCGAGCGA	Translation
	GSMUA_Achr5T02090_001_Hypothetical_protein	3	11.485	1	21	87	107	UCGGUUGGUGCAGGUCGGGAA	UUCCCCACCUCCUCCAACCGA	Translation
	GSMUA_Achr6T26350_001_Putative_ABC_transporter_B_family_member_8	3	24.486	1	20	1965	1983	UCCCUUGGUGCAGGUCGGGA	UUCCGACCUG-GCCAAGGGA	Translation
	GSMUA_Achr5T28140_001_Pyruvate_decarboxylase_isozyme_2	3	20.732	1	20	1034	1053	UCGCUUGGUGCGCGUCGGGA	UCCGGGCGCUCGCCAAGCGA	Translation
	GSMUA_AchrUn_randomT17600_001_expressed_protein	3	18.239	1	21	648	668	UCGCUUGGGGCAGAUCGGGAA	UUUCUGGUCUGCCCUAGGUGA	Cleavage
	GSMUA_Achr5T26260_001_Lysine-specific_histone_demethylase_1_homolog_2	3	22.801	1	20	965	984	CCCGCCAUGCACCAACUGAA	UUCAGUUGUUGUAUGGCGUG	Cleavage
	GSMUA_Achr5T29540_001_Putative_uncharacterized_protein	3	22.743	1	20	636	655	UCGUUGGGUGCAGGUCGGGA	UUCCAAUUUGCAUCCAACGA	Cleavage
	GSMUA_Achr9T27890_001_Putative_Uncharacterized_WD_repeat-containing_protein_C2A9.03	3	17.036	1	21	432	452	UCGCUUGGUGCAGAUCGGGGA	UCACUGGUCUGCACUAAGCGG	Cleavage
	GSMUA_Achr5T03000_001_Heat_stress_transcription_factor_A-2b	3	17.04	1	20	6	25	UCGCUGGGUGCAGAUCGGGA	UCCUAAUCUGAACCCAGUGA	Translation
	GSMUA_Achr9T24260_001_Probable_receptor-like_protein_kinase_At5g47070	3	24.472	1	20	142	161	UUCGCUUGGUGCAGGUCCGG	CCGGACUUGUACCAGGAGAA	Cleavage
	GSMUA_Achr6T21400_001_peptidase_S8_and_S53,_subtilisin,_kexin,_sedolisin,_putative,_expressed	3	23.936	1	20	520	539	UCGCUAGGUGCAGGUCUGGA	UCCAGAUCUGCUACUGGCGA	Translation
	GSMUA_Achr8T14940_001_Putative_Eukaryotic_translation_initiation_factor_4G	3	16.607	1	21	2787	2807	UUGCUGGGUGCAGGUCGGGAA	UUCUGGAACUGCACCUAGCAA	Cleavage
	GSMUA_Achr9T24120_001_Plastocyanin,_chloroplastic	3	23.501	1	20	32	51	UAGCUCGGUGCAGGUCGGGA	UCCCCACCUUCACCGGGCUG	Translation
	GSMUA_Achr8T18320_001_Putative_PB1_domain_containing_protein,_expressed	3	12.013	1	19	1021	1040	UAGCUCGGUGCAGG-UCGGG	UCCGAUCCUGCAUCGAGCUA	Cleavage
	GSMUA_Achr8T24490_001_Putative_Transcription_factor_bHLH49	3	23.04	1	20	330	349	UUCGCUUGGUGAAGGUCGGG	UUCGGCUUUCAUCAAGCGAG	Cleavage
	GSMUA_Achr8T04970_001_growth-regulating_factor,_putative,_expressed	3	22.313	1	20	1508	1527	UCUCUUGGUGCAGGUCGGGA	UUCUGACCAGCACCAAGAGC	Cleavage
miR169k	GSMUA_Achr8T16690_001_CK1_CaseinKinase_1a.5_-_CK1_includes_the_casein_kinase_1_kinases,_expressed	1.5	24.428	1	20	46	65	AGCCAAGGAUGACUUGCCGG	CUGGCAAUUCAUCCUUGGCU	Cleavage
	GSMUA_Achr7T16520_001_SNARE-interacting_protein_KEULE	2.5	18.726	1	20	1899	1918	UGCCAAGGAUGAUUUGUCUG	UAGAGAAAUCAUCCUUGGCU	Cleavage
	GSMUA_Achr3T14900_001_Putative_WD_repeat_and_FYVE_domain-containing_protein_3	3	15.172	1	20	676	695	UGCCAAGGAUGAUUUGUCUG	CAGAUAAAUCAUUUUGGGCA	Cleavage
	GSMUA_Achr3T01500_001_protein_kinase_family_protein,_putative,_expressed	3	18.014	1	20	485	504	UGCCAAGGAUGAUUUGUCUG	GAGAAAAGUCAUCUUUGGCA	Cleavage
	GSMUA_Achr3T01430_001_Vacuolar_protein_sorting-associated_protein_4	3	20.704	1	20	455	474	UGCCAAGGAUGAUUUGUCUG	CUGGUAAAUCAUACUUGGCA	Cleavage
	GSMUA_Achr1T03730_001_erythronate-4-phosphate_dehydrogenase,_putative,_expressed	3	17.38	1	20	351	370	AGCCAAGGAUGACUUGCCGG	CUGGCAACUCAUCCUUUGCU	Cleavage
	GSMUA_Achr9T21660_001_Whole_genome_shotgun_sequence_of_line_PN40024,_scaffold_4.assembly12x_(Fragment)	3	19.327	1	20	294	313	UGCCAAGGAUGAUUUGUCUG	UGGGCAAAUCCUUCUUGGCA	Translation
	GSMUA_Achr8T28000_001_Glutamate_synthase_[NADH],_amyloplastic	3	23.532	1	20	367	386	CAGCCAAGGAUGACUUGCCG	GGGCAUGUUAUUCUUGGCUG	Cleavage
miR170	GSMUA_Achr11T21080_001_Putative_Scarecrow-like_protein_6	0.5	22.068	1	21	1044	1064	UGAUUGAGCCGUGUCAAUAUC	GAUAUUGGCACGGCUCAAUCA	Cleavage
	GSMUA_Achr1T05940_001_Putative_Scarecrow-like_protein_6	1	24.45	1	21	552	572	UGAUUGAGCCGUGUCAAUAUC	GAUAUUGGCGCGGCUCAAUCA	Cleavage
	GSMUA_Achr11T04360_001_Putative_Scarecrow-like_protein_6	1	20.913	1	21	816	836	UGAUUGAGCCGUGUCAAUAUC	GAUAUUGGCGCGGCUCAAUCA	Cleavage
	GSMUA_Achr6T36740_001_scarecrow_transcription_factor_family_protein,_putative,_expressed	1	21.109	1	21	399	419	UGAUUGAGCCGUGUCAAUAUC	GAUAUUGGCGCGGCUCAAUCA	Cleavage
	GSMUA_Achr5T20860_001_Putative_Scarecrow-like_protein_6	1	21.405	1	21	774	794	UGAUUGAGCCGUGUCAAUAUC	GAUAUUGGCGCGGCUCAAUCA	Cleavage
	GSMUA_Achr8T11160_001_scarecrow,_putative,_expressed	1	22.797	1	21	942	962	UGAUUGAGCCGUGUCAAUAUC	GAUAUUGGCGCGGCUCAAUCA	Cleavage
	GSMUA_Achr11T23910_001_Putative_respiratory_burst_oxidase_homolog_protein_H	2	17.588	1	20	635	654	UGAUUGAGCCGUGGCAAUAA	UUAUUGCAAUGGUUCAAUCA	Cleavage
	GSMUA_Achr1T00380_001_protein_binding_protein,_putative,_expressed	2.5	19.234	1	20	722	741	UGCUUGAGCCGUGACAAUAU	GUAUUGUCACUGAUCAAGCA	Translation
	GSMUA_Achr4T13100_001_Hypothetical_protein	2.5	18.311	1	21	552	572	UGAUUGAGGCGUGGCAAUAUC	GAUAUUGCAAUGCCUUGAUCA	Cleavage
	GSMUA_Achr4T06290_001_Protein_kinase_G11A	2.5	12.943	1	20	595	614	UGAUUGAGGCGUGGCAAUAU	AUAUUGCAAUGCCUUGAUCA	Cleavage
	GSMUA_Achr8T25360_001_Protein_kinase_G11A	2.5	13.801	1	21	774	794	UGAUUGAGACGUGGCAAUAUC	GAUAUUGCAAUGUCUUGAUCA	Cleavage
	GSMUA_Achr5T12430_001_protein_binding_protein,_putative,_expressed	2.5	14.159	1	21	922	942	UGCUUGAGCCGUGACAAUAUC	GGUAUUGUCACAGGUCAAGCA	Translation
	GSMUA_Achr11T21800_001_src_homology-3_domain_protein_3,_putative,_expressed	3	16.426	1	20	698	717	UGAUUUAGCCGUGGCAAUAU	UUAUUGCUAUGGUUGAAUCA	Cleavage
	GSMUA_Achr7T23820_001_Probable_FKBP-type_peptidyl-prolyl_cis-trans_isomerase_2,_chloroplastic	3	23.952	1	20	437	456	UGAUUGAGCCGUGGCAAUAU	AUGUUGCCAUGGUUCCAUCA	Cleavage
	GSMUA_Achr8T11720_001_src_homology-3_domain_protein_3,_putative,_expressed	3	15.286	1	20	698	717	UGAUUUAGCCGUGGCAAUAU	UUAUUGCUAUGGUUGAAUCA	Cleavage
	GSMUA_Achr8T09370_001_Zinc_finger_CCCH_domain-containing_protein_53	3	14.788	1	20	1400	1419	UGAUUGAGCCGUGGCAAUAA	UCAUUGCCACGACUCAAUCU	Translation
	GSMUA_AchrUn_randomT12950_001_Putative_Short-chain_dehydrogenase/reductase_family_42E_member_1	3	16.645	1	20	937	956	UGAUUGAGCCGUGGCAAUAA	UUAUAUCCAUGGCUCAAUCG	Cleavage
	GSMUA_Achr6T02580_001_Whole_genome_shotgun_sequence_of_line_PN40024,_scaffold_26.assembly12x_(Fragment)	3	19.204	1	20	385	404	UGGUUGAGCCGUGUCAAUAU	AGAUUGAGAUGGUUCAACCA	Cleavage
miR171(a-k)	GSMUA_Achr11T21080_001_Putative_Scarecrow-like_protein_6	0	22.068	1	21	1044	1064	UGAUUGAGCCGUGCCAAUAUC	GAUAUUGGCACGGCUCAAUCA	Cleavage
	GSMUA_Achr1T05940_001_Putative_Scarecrow-like_protein_6	0	24.45	1	21	552	572	UGAUUGAGCCGCGCCAAUAUC	GAUAUUGGCGCGGCUCAAUCA	Cleavage
	GSMUA_Achr11T04360_001_Putative_Scarecrow-like_protein_6	0	20.913	1	21	816	836	UGAUUGAGCCGCGCCAAUAUC	GAUAUUGGCGCGGCUCAAUCA	Cleavage
	GSMUA_Achr6T36740_001_scarecrow_transcription_factor_family_protein,_putative,_expressed	0	21.109	1	21	399	419	UGAUUGAGCCGCGCCAAUAUC	GAUAUUGGCGCGGCUCAAUCA	Cleavage
	GSMUA_Achr5T20860_001_Putative_Scarecrow-like_protein_6	0	21.405	1	21	774	794	UGAUUGAGCCGCGCCAAUAUC	GAUAUUGGCGCGGCUCAAUCA	Cleavage
	GSMUA_Achr8T11160_001_scarecrow,_putative,_expressed	0	22.797	1	21	942	962	UGAUUGAGCCGCGCCAAUAUC	GAUAUUGGCGCGGCUCAAUCA	Cleavage
	GSMUA_Achr11T23910_001_Putative_respiratory_burst_oxidase_homolog_protein_H	2	17.588	1	20	635	654	UGAUUGAGCCGUGGCAAUAA	UUAUUGCAAUGGUUCAAUCA	Cleavage
	GSMUA_Achr6T23140_001_Serine_hydroxymethyltransferase,_mitochondrial	2	18.544	1	20	356	375	UGAUUCAGCCGUGCCAAUGU	ACAUUGACAUGGCUGAAUCG	Cleavage
	GSMUA_Achr5T24030_001_Putative_Ethanolamine_kinase_1_(Fragment)	2	11.587	1	21	436	456	UGAUUGAGCCGUGCCAUUUUC	GGGAAUGGCAUGGUUCAAUCA	Cleavage
	GSMUA_Achr10T16120_001_Transcriptional_corepressor_SEUSS	2.5	18.221	1	20	26	45	UGAUUGAGCCGUGCCAAUGU	CCAUUGGCGGGGCUCAAUCA	Translation
	GSMUA_Achr1T01230_001_Putative_Midasin	2.5	19.982	1	21	1925	1945	UGAUUAAGCCGUGCCAAUCUC	GAGAUUGGAAGGGCUUAAUUA	Translation
	GSMUA_Achr1T00380_001_protein_binding_protein,_putative,_expressed	2.5	19.234	1	20	722	741	UGCUUGAGCCGUGACAAUAU	GUAUUGUCACUGAUCAAGCA	Translation
	GSMUA_Achr10T26720_001_2-oxoglutarate_dehydrogenase,_mitochondrial	2.5	22.973	1	21	489	509	UGCUUGAGCCGUGCCAAUAUC	GAUCUUGGAACGGCUCGAGCA	Cleavage
	GSMUA_Achr11T21160_001_Hypothetical_protein	2.5	23.984	1	20	875	894	UGCUUGAGCCGUGCCAAUAU	AAAGUGGCAUGGCUCAAGCA	Cleavage
	GSMUA_Achr4T13100_001_Hypothetical_protein	2.5	18.311	1	21	552	572	UGAUUGAGGCGUGGCAAUAUC	GAUAUUGCAAUGCCUUGAUCA	Cleavage
	GSMUA_Achr4T06290_001_Protein_kinase_G11A	2.5	12.943	1	20	595	614	UGAUUGAGGCGUGGCAAUAU	AUAUUGCAAUGCCUUGAUCA	Cleavage
	GSMUA_Achr7T23820_001_Probable_FKBP-type_peptidyl-prolyl_cis-trans_isomerase_2,_chloroplastic	2.5	23.952	1	20	437	456	UGAUGGAGCCGUGCCAAUAU	AUGUUGCCAUGGUUCCAUCA	Cleavage
	GSMUA_Achr5T12430_001_protein_binding_protein,_putative,_expressed	2.5	14.159	1	21	922	942	UGCUUGAGCCGUGACAAUAUC	GGUAUUGUCACAGGUCAAGCA	Translation
	GSMUA_Achr7T14640_001_Putative_Transcription_factor_bHLH3	2.5	23.148	1	21	1207	1227	UGAUUCAGCCGUGCCAAUCUC	GAGAUUGAUGUGGCUGAAUCA	Cleavage
	GSMUA_Achr8T25360_001_Protein_kinase_G11A	2.5	13.801	1	21	774	794	UGAUUGAGACGUGGCAAUAUC	GAUAUUGCAAUGUCUUGAUCA	Cleavage
	GSMUA_Achr1T19780_001_Putative_Vacuolar_protein_sorting-associated_protein_8_homolog	3	16.674	1	20	5375	5394	UGAUUUAGCCGUGCCAAUAU	UUCUGGGCACGGCUAAAUCA	Cleavage
	GSMUA_Achr4T26530_001_Hypothetical_protein	3	20.336	1	21	343	362	UUGAGCCGCGUCAAUAUCUCU	GGACAUAUUGACG-GGCUCAA	Cleavage
	GSMUA_Achr4T26500_001_Cellulose_synthase_A_catalytic_subunit_9_[UDP-forming]	3	20.336	1	21	934	953	UUGAGCCGCGUCAAUAUCUCU	GGACAUAUUGACG-GGCUCAA	Cleavage
	GSMUA_Achr10T16570_001_Aspartyl_aminopeptidase	3	18.066	1	21	1291	1311	UGAUUGAGGCGUGCCAAUAUC	GAUGUUGGUGCGCCUCAGUUG	Cleavage
	GSMUA_Achr3T17280_001_Probable_UDP-N-acetylglucosamine--peptide_N-acetylglucosaminyltransferase_SEC	3	14.968	1	20	2383	2402	UGAUUGAGGCGUGCCAAUAU	AUUUUUGCAUGCUUCAAUCA	Cleavage
	GSMUA_Achr4T11760_001_Serine/threonine-protein_kinase_SRPK1	3	20.726	1	21	450	470	UGAUUGAGACGUGCCAAUAUC	GAUAUUGGUGGGUCUCGAUUA	Translation
	GSMUA_Achr1T10080_001_Putative_Probable_WRKY_transcription_factor_40	3	17.128	1	21	231	251	UGAUUGAGCCGUGCCAAUUUC	GGACUUGGCAUGGCUUGAUCA	Cleavage
	GSMUA_Achr1T13250_001_serine_esterase_family_protein,_putative,_expressed	3	14.304	1	21	1940	1960	UGUUUGAGCCGUGCCAAUAUC	GGUAUUGGUACAGCUCAAACU	Translation
	GSMUA_Achr2T06680_001_Phosphoglucomutase,_cytoplasmic_2	3	19.624	1	20	320	339	UGAUUCAGCCGUGCCAAUUU	GAAUUGGUGCGGAUGGAUCA	Cleavage
	GSMUA_Achr10T01500_001_Somatic_embryogenesis_receptor_kinase_1	3	22.419	1	20	436	455	UCAUUGAGCCGUGCCAAUAU	GUAUUCUUACGGCUCAAUGA	Cleavage
	GSMUA_Achr2T09160_001_DEAD-box_ATP-dependent_RNA_helicase_35	3	18.265	1	20	1447	1466	UCAUUGAGCCGUGCCAAUAU	GUAUUGGCAGAGCUUAAUGA	Translation
	GSMUA_Achr11T21800_001_src_homology-3_domain_protein_3,_putative,_expressed	3	16.426	1	20	698	717	UGAUUUAGCCGUGGCAAUAU	UUAUUGCUAUGGUUGAAUCA	Cleavage
	GSMUA_Achr3T04290_001_expressed_protein	3	13.945	1	21	4198	4218	UUGAGGCGCGUCAAUAUCUCU	GGAGAUAUGGAAGUGCUUCAA	Translation
	GSMUA_Achr1T09470_001_Protein_kinase_G11A	3	17.174	1	21	642	662	UGAUUCAGCCGUUCCAAUAUC	GAUAUUGCAAUGCCUGGAUCA	Translation
	GSMUA_Achr10T16010_001_Transcription_repressor_MYB4	3	17.779	1	20	422	441	UUGAGCCGCGUCCAUAUCUC	GAGACAUGUCCGCGGCUCAA	Translation
	GSMUA_Achr2T02220_001_DNA_repair_protein_recA_homolog_3,_mitochondrial	3	24.161	1	20	213	232	UGAUUGAGCCCUCCCAAUAU	AUUUGGAGAGGGCUCAAUCA	Cleavage
	GSMUA_Achr3T14280_001_Putative_uncharacterized_protein	3	16.29	1	21	642	662	UGCUUGAGCCGUGCCAAUAUC	GAUAUUGGUAAAGCUUAAGCA	Translation
	GSMUA_Achr1T23440_001_calmodulin_binding_protein,_putative,_expressed	3	16.369	1	20	809	828	UGAUUCAGCCGUGCCAAUCU	AGAUUGGCAAGGAUGGGUCA	Translation
	GSMUA_Achr4T02120_001_Pentatricopeptide_repeat-containing_protein_At5g10690	3	17.627	1	20	1280	1299	UGAUUCAGCCGUGCCAAUCU	AGAUUGGCAAGGAUGGGUCA	Translation
	GSMUA_Achr5T02940_001_Type_I_inositol-1,4,5-trisphosphate_5-phosphatase_CVP2	3	12.796	1	20	242	261	UUGAGCCGCGUCAAUAUCUC	UAGAUGUUGACGCAGCUCAA	Cleavage
	GSMUA_Achr9T09850_001_Guanine_nucleotide-binding_protein_subunit_beta	3	17.827	1	20	191	210	UGAAUGAGCCGUGCCAAUAU	AUACUGGCAAGGUUUAUUCA	Translation
	GSMUA_Achr8T21630_001_Somatic_embryogenesis_receptor_kinase_1	3	17.868	1	20	436	455	UCAUUGAGCCGUGCCAAUAU	GUAUUCUUACGGCUCAAUGA	Cleavage
	GSMUA_Achr8T11720_001_src_homology-3_domain_protein_3,_putative,_expressed	3	15.286	1	20	698	717	UGAUUUAGCCGUGGCAAUAU	UUAUUGCUAUGGUUGAAUCA	Cleavage
	GSMUA_Achr8T09370_001_Zinc_finger_CCCH_domain-containing_protein_53	3	14.788	1	20	1400	1419	UGAUUGAGCCGUGGCAAUAA	UCAUUGCCACGACUCAAUCU	Translation
	GSMUA_AchrUn_randomT12950_001_Putative_Short-chain_dehydrogenase/reductase_family_42E_member_1	3	16.645	1	20	937	956	UGAUUGAGCCGUGGCAAUAA	UUAUAUCCAUGGCUCAAUCG	Cleavage
	GSMUA_Achr7T10760_001_Putative_DNA_repair_protein_radA_homolog	3	19.78	1	21	331	351	UUGAGGCGCGUCAAUAUCUCU	GGAGAUAUUGCUGGGCCUCGA	Translation
	GSMUA_Achr5T26780_001_Glycine_cleavage_system_H_protein,_mitochondrial	3	14.032	1	20	354	373	UGAUUCAGCCGUUCCAAUAU	AUAUGAGAACGGCUGGAUUA	Cleavage
	GSMUA_AchrUn_randomT13900_001_Putative_WD_repeat_domain_phosphoinositide-interacting_protein_3	3	15.803	1	20	1024	1043	UGAUUCAGCCGUUCCAAUAU	AUGUUGAAACUGUUGAAUCA	Translation
	GSMUA_Achr5T22570_001_Putative_Protein_BRUSHY_1	3	15.641	1	20	988	1007	UGUUUUAGCCGUGCCAAUAU	AUAUUUGCAUGGCCAAAACA	Cleavage
	GSMUA_Achr8T14920_001_expressed_protein	3	22.66	1	20	5000	5019	UGAUGGAGCCGUGCCAAUAU	AUAAUGGCACAGCUCCAUUG	Translation
	GSMUA_Achr7T02230_001_Putative_Alpha-mannosidase_2	3	17.518	1	20	1271	1290	UGUUUCAGCCGUGCCAAUAU	AUAUUAGCAUGGAUGAAGCA	Cleavage
	GSMUA_Achr8T20120_001_Hypothetical_protein	3	18.19	1	20	628	647	UGAUUGAGUCGUGCCAAUGU	GCAUUGGGAGGAUUCAAUCA	Translation
	GSMUA_Achr8T03790_001_myosin-Vb,_putative,_expressed	3	14.786	1	20	3334	3353	UGAUUGAGCCGUGCCAUUUU	AAAAUGGCAAAACUCAAUCA	Translation
	GSMUA_Achr9T15750_001_MYB_family_transcription_factor,_putative,_expressed	3	18.656	1	20	127	146	UGAUUGAGCCAUCCCAAUAU	AGGUUGAGAUGGUUCAAUCA	Cleavage
	GSMUA_Achr8T17190_001_Putative_Ubiquitin_carboxyl-terminal_hydrolase_2	2	16.772	1	20	1697	1716	UUGAGCCGUGCCAAUAUCUC	GAGAUAUUGGCAUGGCUGAA	Cleavage
	GSMUA_Achr10T13110_001_60S_ribosomal_protein_L13a-4	2.5	24.034	1	21	225	245	UUGAGCCGUGCCAAUAUCGCG	UGCGGCAUUGGCAAGGCUCAA	Cleavage
	GSMUA_Achr5T17660_001_Zinc_finger_CCCH_domain-containing_protein_4	2.5	22.18	1	20	620	639	UUGAGGCGUGCCAAUAUCAC	GUGAGAUUGGUAUGCUUCAA	Cleavage
	GSMUA_Achr7T03630_001_Vacuolar-sorting_receptor_7	2.5	19.331	1	20	1289	1308	UUGAGCGGUGCCAAUAUCAC	GUGAAUUUGGCAUCGCUCAA	Cleavage
	GSMUA_Achr3T31020_001_Putative_phospholipid-transporting_ATPase_8	3	20.883	1	20	2522	2541	UUGAGGCGUGCCAAUAUCAC	AUGAUGUUGGUAUGCUUCAA	Cleavage
	GSMUA_Achr2T19070_001_Hypothetical_protein	3	18.099	1	21	787	807	UCGAGCCGUGCCAAUAUCACG	CAUGAGAUUGGCAUGGCUCGG	Cleavage
	GSMUA_Achr11T10700_001_Putative_Probable_WRKY_transcription_factor_33	3	14.78	1	21	37	57	UUGAGCCGUGCCAGUAUCAAG	CUUGAAUCUUGCACGGCUCAA	Cleavage
	GSMUA_Achr8T16380_001_Putative_Exosome_complex_component_rrp45	3	14.071	1	20	710	729	UUGAGCCGUGCCAAUAUCAC	GUGAUGUUUGUGCGGUUCAA	Cleavage
	GSMUA_Achr9T11120_001_Putative_Vacuolar_protein_sorting-associated_protein_35	3	15.138	1	19	1212	1231	UUGAGGC-GUGCCAAUAUCA	UGAUAUUGGUACAGCCUUAA	Cleavage
	GSMUA_Achr8T29610_001_SNF2_family_N-terminal_domain_containing_protein,_expressed	3	17.832	1	20	1507	1526	UGAGCAGAGCCAAUAUCACU	ACUGAUAUUGCUUUUGCUCA	Translation
	GSMUA_Achr9T17660_001_Putative_GTPase_obg	3	23.436	1	20	1234	1253	UGAGCAGAGCCAAUAUCACU	AGUGCUAUUAGCGCUGCUCA	Translation
	GSMUA_AchrUn_randomT04370_001_protein_kinase,_putative,_expressed	2.5	17.297	1	20	760	779	CGAGCCGAACCAAAAUCACU	AUUGAUUUUGGGUCGGCUUG	Translation
	GSMUA_Achr11T15120_001_Cyclin-dependent_kinase_G-2	3	17.77	1	20	1477	1496	CGAGCCGAACCAAAAUCACU	UGUGAUUUUGGUUUGUCUCG	Cleavage
	GSMUA_Achr10T08010_001_expressed_protein	3	15.465	1	20	1846	1865	CGAGCCGAACCAAAAUCACU	AGUGGAUUUGGUUCGGUUCA	Cleavage
	GSMUA_Achr4T28950_001_Regulator_of_nonsense_transcripts_1_homolog	3	13.954	1	20	3199	3218	CGAGCAGAACCAAUAUCACU	GGUGGUAUUGGUUCUGUUUU	Cleavage
	GSMUA_Achr4T27830_001_Putative_Protein_TRANSPARENT_TESTA_12	3	22.311	1	20	1065	1084	CGAGCAGAACCAAUAUCACU	UGAGAUUUUGGUUCUGCUCG	Cleavage
	GSMUA_Achr8T01120_001_Cyclin-dependent_kinase_G-2	3	16.489	1	20	1117	1136	CGAGCCGAACCAAAAUCACU	UGUGAUUUUGGUUUGUCUCG	Cleavage
	GSMUA_Achr8T08900_001_Cyclin-dependent_kinase_G-2	3	20.367	1	20	1330	1349	CGAGCCGAACCAAAAUCACU	UGUGAUUUUGGUUUGUCUCG	Cleavage
	GSMUA_Achr10T15560_001_calmodulin-binding_protein,_putative,_expressed	2.5	24.456	1	21	1472	1492	AAUUGAGCCGUGCCAAUAUCA	UGAUAUUGGAGAGGCUCAAUU	Translation
	GSMUA_Achr1T05120_001_60S_ribosomal_protein_L28-2	3	21.403	1	20	79	98	AAUUGCGCCGUGCCAAUAUC	GAUACUGCCAUGGUGCAAUU	Cleavage
	GSMUA_Achr9T21570_001_aberrant_pollen_transmission_1,_putative,_expressed	3	14.483	1	20	4939	4958	AAUUGAGCCGUGCCAAUAUC	GACAUUGGUAUUGCUCAAUU	Translation
miR2118	GSMUA_Achr10T23310_001_Putative_Galactokinase	2.5	18.026	1	21	638	658	UUCCCGAUUCCUCCCAUACCU	AGGUUAGGGAGGAAUUGGGAA	Cleavage
	GSMUA_Achr9T03910_001_Putative_Telomere-binding_protein_1	3	18.718	1	21	960	980	UUGCCGAUGCCUCCCAUUCCA	UGAAAUGGGUGGCAUCGGCAC	Cleavage
	GSMUA_Achr11T15640_001_SH2_motif,_putative,_expressed	2	19.35	1	20	4854	4873	UUUCCAAUUCCUCCCAUGCC	GGCUUGGGGGGAGUUGGAAA	Cleavage
	GSMUA_Achr1T16860_001_FACT_complex_subunit_SPT16	2.5	8.037	1	21	2507	2527	UUUCCAAUUCCUCCCAUGCCU	AGACAUGGGAGGAGUUGGAAC	Cleavage
	GSMUA_Achr9T08680_001_Calcium-dependent_protein_kinase_SK5	2.5	10.376	1	21	1335	1355	UUUCCAAUUCCUCCCAUGCCU	AGGCAAUGGAGGAAUUGGAAG	Cleavage
	GSMUA_Achr3T00920_001_Chaperone_protein_dnaJ	3	15.334	1	21	540	560	UUUCCAAUUCCUCCCAUGCCU	AGGCAUGGGAGGGAUGGGAGG	Cleavage
miR319(c,d,g)	GSMUA_Achr7T21560_001_Putative_Transcription_factor_GAMYB	1	20.598	1	20	584	603	UUGGAGUGAAGGGAGCUCCC	UGGAGCUCCCUUCACUCCAA	Cleavage
	GSMUA_AchrUn_randomT15100_001_Putative_Transcription_factor_GAMYB	1	21.915	1	20	1007	1026	UUGGAGUGAAGGGAGCUCCC	UGGAGCUCCCUUCACUCCAA	Cleavage
	GSMUA_Achr7T02510_001_Hypothetical_protein	1	20.653	1	20	1002	1021	CUUGGUCUGAAGGGAGCUCU	AGAGCUCCCUUCAGACCAAU	Cleavage
	GSMUA_Achr11T23110_001_Putative_GATA_transcription_factor_26	1.5	17.295	1	20	1411	1430	CUUGGACUGAAGCGAGCUCC	GGUGCUUGCUUCAGUCCAAG	Cleavage
	GSMUA_Achr3T07260_001_Putative_Uridine-cytidine_kinase_C	2	17.921	1	20	1484	1503	UGCUUGGACUGAAGGGAGCU	UGCUCCUUUCAGUUCAAGCA	Cleavage
	GSMUA_Achr9T12880_001_Putative_Nuclear_polyadenylated_RNA-binding_protein_4	2	14.905	1	22	417	438	UUUGGACUGAAGGGAGCUCCUU	ACGGGGCUCUCUUCAGUCUGAA	Cleavage
	GSMUA_Achr9T24770_001_Putative_Cysteine-rich_receptor-like_protein_kinase_15	2	12.159	1	22	896	917	UUUGGACUGAAGGGAGCUCCUU	ACGGCGAUCCCUUCAGUCCAAA	Cleavage
	GSMUA_Achr4T23690_001_Hypothetical_protein	2.5	23.954	1	20	756	775	CUUGGCCUGAAGGGAGCUCC	GGAGCUCCCUUCAUGCCAAU	Cleavage
	GSMUA_Achr2T13930_001_Hypothetical_protein	2.5	24.511	1	20	660	679	CUUGGCCUGAAGGGAGCUCC	GGAGCUCCCUUCAUGCCAAU	Cleavage
	GSMUA_Achr2T12990_001_Putative_Transcription_factor_PCF6	2.5	21.107	1	21	898	918	AUUGGACUGAAGGGAGCUCCU	AGGGGGACCCUUCAGUCCAAU	Cleavage
	GSMUA_Achr4T31520_001_Putative_Transcription_factor_PCF6	2.5	22.054	1	21	892	912	AUUGGACUGAAGGGAGCUCCU	AGGGGGACCCUUCAGUCCAAU	Cleavage
	GSMUA_Achr4T22960_001_Putative_Transcription_factor_PCF6	2.5	18.014	1	21	901	921	AUUGGACUGAAGGGAGCUCCU	AGGGGGACCCUUCAGUCCAAU	Cleavage
	GSMUA_Achr4T22500_001_DNA_(cytosine-5)-methyltransferase_1B	2.5	23.098	1	21	3450	3470	AUUGGACUGAAGGGAGCUCCU	AGGAGCUCCAUUCCGUUCAAU	Cleavage
	GSMUA_Achr4T06730_001_Putative_LisH_domain_and_HEAT_repeat-containing_protein_KIAA1468_homolog	2.5	13.226	1	20	322	341	UCUUGGACUGAACGGAGCUC	GAGCUUCGUUUAGCCCAAGA	Cleavage
	GSMUA_Achr4T31710_001_Probable_LRR_receptor-like_serine/threonine-protein_kinase_At4g20940	2.5	21.707	1	21	1114	1134	UUGGACUGAAGGGAGCUCACU	GGUGAGCUUCCUGUGGUCCAA	Translation
	GSMUA_Achr7T00280_001_Hypothetical_protein	2.5	19.025	1	20	657	676	CUUGGCCUGAAGGGAGCUCC	GGAGCUCCCUUCAUGCCAAC	Cleavage
	GSMUA_Achr5T03100_001_BHLH_transcription_factor,_putative,_expressed	2.5	22.794	1	20	708	726	CUUGGACUGAAGGGAGCUGC	GCAG-UUCCUUCAGUCCAAG	Cleavage
	GSMUA_Achr7T01160_001_Putative_Transcription_factor_PCF6	2.5	19.736	1	21	898	918	AUUGGACUGAAGGGAGCUCCU	AGGGGGACCCUUCAGUCCAAU	Cleavage
	GSMUA_Achr5T02530_001_Putative_Transcription_factor_PCF6	2.5	20.435	1	21	898	918	AUUGGACUGAAGGGAGCUCCU	AGGGGGACCCUUCAGUCCAAU	Cleavage
	GSMUA_Achr5T11340_001_65-kDa_microtubule-associated_protein_3	2.5	18.925	1	20	1482	1501	UUGGACUGUAGGGAGCUCCC	GGAAGCUCUCUACGGUUCAA	Cleavage
	GSMUA_Achr8T23680_001_Respiratory_burst_oxidase_homolog_protein_E	2.5	21.894	1	20	1680	1699	CUUUGGACUGAAAGGAGCUC	GAGAGCCUUUCGGUCCAAAG	Cleavage
	GSMUA_AchrUn_randomT02320_001_Hypothetical_protein	2.5	18.074	1	20	120	139	CUUGGACUGAAGGGAGCUUC	GAAACUCGUUUCAGUCCAAG	Cleavage
	GSMUA_Achr9T24780_001_Putative_Cysteine-rich_receptor-like_protein_kinase_25	2.5	20.197	1	20	769	788	CUUGGACUGAAGGGAGCUUC	GACGAUCCCUUCGGUCCAAG	Cleavage
	GSMUA_Achr1T08730_001_Cyclic_nucleotide-gated_ion_channel_4	3	23.377	1	20	1349	1368	UUGGAAUGAAGGGAGCUCCC	GGCAGGUCCCUUUGUUCCAA	Cleavage
	GSMUA_Achr10T01020_001_Predicted_protein	3	16.037	1	21	508	528	AUUGGACUGAAGGGAGCUCCU	AGGGGACCCCUUCAGUCCAGU	Cleavage
	GSMUA_Achr3T03540_001_Putative_TCP1_protein	3	14.514	1	21	877	897	AUUGGACUGAAGGGAGCUCCU	AGGGGACCCCUUCAGUCCAGU	Cleavage
	GSMUA_Achr4T09650_001_Glucan_endo-1,3-beta-glucosidase_6	3	21.085	1	20	382	401	UUGGUCUGAAGGGAGCUCCC	GGGAGCUUUCUGCAGACCAC	Translation
	GSMUA_Achr10T07300_001_Uncharacterized_protein_ycf39	3	23.426	1	20	90	109	UUGGUCUGAAGGGAGCUCCC	GGGAACUCCUGUUAGACCAA	Translation
	GSMUA_Achr11T17980_001_Putative_Protein_transport_protein_SEC23	3	16.736	1	21	2505	2525	UUGGAGUGAAGGGAGCUCCUU	GAGCAGUUUCCUUCACUUCGA	Cleavage
	GSMUA_Achr3T09830_001_Uncharacterized_membrane_protein_At1g06890	3	19.715	1	21	96	116	UUGGAGUGAAGGGAGCUCCUU	GAUGAGCUCCCUUGGCUUCAA	Cleavage
	GSMUA_Achr3T08320_001_AGAP008572-PA,_putative,_expressed	3	11.619	1	20	213	232	UUGGACUGAAUGGAGCUCCC	GGGCGCUUCAUACAGUCUAA	Translation
	GSMUA_Achr1T24160_001_expressed_protein	3	16.707	1	20	1054	1072	UUGGACUGUAGGGAGCUCCC	GGGAGCUUU-UACAGUCCAA	Translation
	GSMUA_Achr4T19380_001_65-kDa_microtubule-associated_protein_1	3	23.796	1	20	1495	1514	CUUGGACUGAAGGGAGCUUC	GAAGCUUUGUUCGGUUCAAG	Cleavage
	GSMUA_Achr11T00540_001_PLA_IIIA/PLP7,_putative,_expressed	3	24.977	1	20	342	361	CUUGGACUGAGGGGAGCUCC	GGAGUUCCCCUUCGUCCGGG	Cleavage
	GSMUA_Achr10T29400_001_Ubiquitin-activating_enzyme_E1_2	3	20.83	1	21	1506	1526	CUCGGACUGAAGGGAGCUCCC	GGGAGUUUCCUGCUGUCCGAG	Translation
	GSMUA_Achr2T18660_001_Hypothetical_protein	3	18.614	1	20	4023	4042	CUUGGACUGAAGCGAGCUCC	GGAGUCUGUUUCAGUUCAAG	Cleavage
	GSMUA_Achr3T09700_001_transposon_protein,_putative,_unclassified,_expressed	3	13.472	1	20	230	249	CUUGGUCUGAAGGGAGCUCU	AGGACUUUCUUCAGAUCAAG	Cleavage
	GSMUA_Achr7T15470_001_Pentatricopeptide_repeat-containing_protein_At5g02830,_chloroplastic	3	19.102	1	20	763	782	CUUGGCCUGAAGGGAGCUCC	GUGGUUCCCUUCAGGCCAAC	Cleavage
	GSMUA_Achr8T17390_001_Putative_Probable_LRR_receptor-like_serine/threonine-protein_kinase_At1g67720	3	20.768	1	20	1656	1675	CUUGGCCUGAAGGGAGCUCC	GGAGCUGAUUUCAGGUCAAG	Cleavage
	GSMUA_Achr8T24970_001_Hypothetical_protein	3	22.575	1	20	133	152	CUUGGGCUGAAGGGAGCUCC	GAAGCUCUCCUCAGCUCAAG	Translation
	GSMUA_Achr6T17610_001_STE_MEKK_ste11_MAP3K.3_-_STE_kinases_include_homologs_to_sterile_7,_sterile_11_and_sterile_20_from_yeast,_expressed	3	17.071	1	21	1614	1634	UCUUGAACUGAAGGGAGCUCC	GGAGCACCCUUUUGUUCGAGA	Translation
	GSMUA_Achr7T01020_001_Probable_LRR_receptor-like_serine/threonine-protein_kinase_At4g20940	3	24.485	1	20	860	879	UUCUUGGACUGAAGGGAGCU	AGCUUCCUGUGGUCCAAGGA	Cleavage
	GSMUA_AchrUn_randomT24340_001_Vacuolar-sorting_receptor_1	3	21.649	1	20	1428	1447	UUGGAAUGAAGGGAGCUCAC	GUGGGUUUUCUUCAUUUUAA	Cleavage
	GSMUA_Achr9T06110_001_CK1_CaseinKinase_1a.5_-_CK1_includes_the_casein_kinase_1_kinases,_expressed	3	22.187	1	20	801	820	UCUUGCACUGAAGGGAGCUC	GGGCUUCCUUGUGUGCAAGA	Translation
	GSMUA_Achr6T09330_001_Putative_Histone_acetyltransferase_HAC1	3	13.321	1	21	237	257	UUGGACUGAAGGGGGCUCCCU	AGGAAGCCUCCUUCAGUCCUA	Cleavage
	GSMUA_AchrUn_randomT03410_001_Phosphoribosylaminoimidazole_carboxylase,_chloroplastic_(Fragment)	3	18.504	1	22	436	457	CUAGGACUGAAGGGAGCUCCCC	GAGGAGCUUCCUUCAGUUGUGG	Cleavage
	GSMUA_Achr6T00080_001_Phytochrome_C	3	22.061	1	20	2931	2950	GUUGGACCGAAGGGAGCUCC	CGAGUUCCCUUUGGUUCAGC	Cleavage
	GSMUA_AchrUn_randomT10320_001_Floral_homeotic_protein_APETALA_2	3	23.231	1	20	990	1009	CUUUGGACUGAAAGGAGCUC	GGGUUCUUCUCAGUUCAAAG	Cleavage
	GSMUA_Achr6T02420_001_Hypothetical_protein	3	17.946	1	20	1704	1723	UCUUGGACUGAACGGAGCUC	GAGCUCUGUUCAGUCAAAGU	Cleavage
miR390(a-d)	GSMUA_Achr4T32810_001_Putative_LRR_receptor-like_serine/threonine-protein_kinase_RPK2	1.5	22.507	1	21	652	672	AAGCUCAGGAGGGAUAGAGCC	GGCUCUGUUCCUUCUGAGCUU	Cleavage
	GSMUA_Achr1T04750_001_Peptide_deformylase_1B,_chloroplastic	1.5	9.161	1	20	103	122	AAGCUGAGGAGGGAUAGCCC	GGGCGAUCCCUUCUCAGCUU	Cleavage
	GSMUA_Achr5T25270_001_Putative_Receptor-like_protein_kinase	2	23.036	1	21	1423	1443	AAGCUCAGGAGGGAUAGUGCC	GGCAGCAUCCCUCCUGAGCUU	Cleavage
	GSMUA_Achr1T02020_001_Putative_Phytosulfokine_receptor_2	2.5	20.549	1	21	787	807	AAGAUCAGGAGGGAUAGCGCC	GGCUCUGUUCCUUCUGAUCUU	Cleavage
	GSMUA_Achr1T21820_001_40S_ribosomal_protein_Sa-2	2.5	18.878	1	21	508	528	ACGCUCAGGAGGGAUAGCGCC	GGCACUAUUCCUCUUGGGCGU	Cleavage
	GSMUA_Achr3T19100_001_Hypothetical_protein	2.5	12.906	1	20	99	118	AAGCUCAGUAGGGGUAGCGC	GUGCUACUCCUACUGUGCUU	Cleavage
	GSMUA_Achr7T04590_001_Cell_division_protease_ftsH_homolog_2,_chloroplastic	2.5	17.836	1	20	207	226	CAAGCUCAGGAGGGAUAGCG	AGCUGUUUCUCCUGAGCUUG	Cleavage
	GSMUA_AchrUn_randomT19820_001_Probable_LRR_receptor-like_serine/threonine-protein_kinase_At1g56130	2.5	16.01	1	21	442	462	AAGCUCAGGAGGGAUAGGGCC	GGCCCGCUCCCUCUUGAGCUU	Cleavage
	GSMUA_AchrUn_randomT16530_001_Putative_Probable_LRR_receptor-like_serine/threonine-protein_kinase_At4g08850	2.5	14.663	1	21	154	174	AAUCUCAGGAGGGAUAGCGCC	GGUCCUAUCCCUUUUGAGAUU	Cleavage
	GSMUA_Achr5T13060_001_Putative_Probable_LRR_receptor-like_serine/threonine-protein_kinase_At4g08850	2.5	24.592	1	21	634	654	AAUCUCAGGAGGGAUAGCGCC	GGUUUUAUUCCUCCUGAGAUU	Cleavage
	GSMUA_Achr8T20090_001_Homeobox-leucine_zipper_protein_ATHB-15	2.5	13.867	1	20	1763	1782	AAGGUCAGGAGGGAUAGCGC	GUGUUAUUCCUCUUGACUUU	Cleavage
	GSMUA_Achr6T13780_001_Receptor-like_protein_kinase_HSL1	2.5	8.625	1	21	489	509	AGGCUGAGGAGGGAUAGCGCC	GGCGCUCUCCCUCCUCAACCU	Cleavage
	GSMUA_Achr8T08030_001_Putative_MutS_protein_homolog_4	2.5	20.745	1	21	162	182	AAGCUAAGGAGGGAUAGCUCC	GGAGCUAUCUGUCCUUGGUUU	Translation
	GSMUA_AchrUn_randomT01190_001_Ankyrin_repeat_domain-containing_protein_2	2.5	20.072	1	21	586	606	AAGCUCAGUAGGGGUAGCGCC	GGUGUUACGUCUACUGAGCUU	Cleavage
	GSMUA_Achr8T08450_001_Chloride_channel_protein_CLC-c	2.5	15.903	1	20	1760	1779	AAGCUCAGGAGGUAUAGCGC	GCGUUAUACUUCUUGAGCUC	Cleavage
	GSMUA_Achr4T08920_001_Putative_Systemin_receptor_SR160	3	18.372	1	21	985	1005	AAGCUCGGGAGGGAUAGCGCC	GGAGCGAUCCCUCCCGAGCUC	Cleavage
	GSMUA_Achr2T03200_001_Putative_Protein_STRUBBELIG-RECEPTOR_FAMILY_8	3	18.801	1	21	439	458	AAGCUCAGCAGGGAUAGCGCC	GGUGCUAUCCCUGC-GAGCUU	Cleavage
	GSMUA_Achr2T11070_001_Putative_acyl-CoA_synthetase_yngI	3	24.437	1	20	70	89	AAGCUCAGCAGGGAUAGCGC	CCGCUGUCUCCGCUGAGCUU	Translation
	GSMUA_Achr4T31710_001_Probable_LRR_receptor-like_serine/threonine-protein_kinase_At4g20940	3	19.184	1	20	1103	1122	AAGCUCAGCAGGGAUAGCGC	AUGCUAUCUCUGGUGAGCUU	Cleavage
	GSMUA_Achr2T06850_001_Serine/threonine-protein_kinase_PBS1	3	14.408	1	20	820	839	AGCUCAGGAGGGAUAGCGCC	GGUGUUGUCUUUCUUGAGCU	Cleavage
	GSMUA_Achr10T29170_001_Protein_kinase_APK1B,_chloroplastic	3	22.1	1	20	823	842	AGCUCAGGAGGGAUAGCGCC	GGGGUUGUCCUUCUUGAGCU	Cleavage
	GSMUA_Achr11T10540_001_Protein_kinase_APK1B,_chloroplastic	3	21.218	1	20	823	842	AGCUCAGGAGGGAUAGCGCC	GGAGUUGUCCUUCUUGAGCU	Cleavage
	GSMUA_Achr10T25180_001_Putative_Galactoside_2-alpha-L-fucosyltransferase	3	20.095	1	21	945	965	AAGCUCAGGAGGGAUAUCGCC	GGAGAUCUACCUCCUGAGCUU	Cleavage
	GSMUA_Achr3T06950_001_Galactoside_2-alpha-L-fucosyltransferase	3	17.963	1	20	730	749	AAGCUCAGGAGGGAUAUCGC	GAGAUGUACCUCUUGAGCUU	Cleavage
	GSMUA_Achr2T10840_001_Putative_Wall-associated_receptor_kinase_5	3	21.838	1	21	2107	2127	AAGCUCAGGAGGGAUAGCCCC	GGGGUCAUUCUUCUUGAGCUU	Cleavage
	GSMUA_Achr2T16760_001_NAP_domain_containing_protein,_putative,_expressed	3	21.207	1	20	59	78	AAGCUCAGGAGGGAUAGCCC	GGGUUUUCCCUUGUGAGCUU	Cleavage
	GSMUA_Achr3T30790_001_Lysine_histidine_transporter-like_8	3	7.952	1	20	683	702	AAGCUGAGGAGGGAUAGUGC	GCAUUGUCCUGUCUCAGCUU	Translation
	GSMUA_Achr4T04640_001_Geranylgeranyl_pyrophosphate_synthase_1,_chloroplastic	3	23.613	1	20	84	104	ACGCUCAGGAGGGA-UAGCGC	GCGCUACUCCCUCCUGAGCGC	Cleavage
	GSMUA_Achr10T03070_001_protein_kinase_family_protein,_putative,_expressed	3	20.049	1	21	259	279	AAGCUCAGAAGGGGUAGCGCC	GGCUCUUCCCCAUCUGAGCUU	Translation
	GSMUA_Achr7T25400_001_Putative_OsWRKY11_-_Superfamily_of_TFs_having_WRKY_and_zinc_finger_domains,_expressed	3	18.696	1	20	127	146	AAGCUCAGGAGGGGUAGCGC	GUGUCACCGCUCCUGAGCUU	Cleavage
	GSMUA_Achr6T33110_001_Putative_Probable_LRR_receptor-like_serine/threonine-protein_kinase_At1g67720	3	17.539	1	21	2350	2370	AAGCUCAGGAGGGAUAGUGCC	GGCAUUAUCCUUCUGGAGCUU	Cleavage
	GSMUA_AchrUn_randomT00190_001_protein_kinase_family_protein,_putative	3	21.665	1	21	1453	1473	AAGCUCAGCAGGGAUAGCGCC	GGAGUUGUUCUUGCUGAGCUU	Cleavage
	GSMUA_Achr6T34450_001_Putative_Probable_LRR_receptor-like_serine/threonine-protein_kinase_At1g67720	3	20.808	1	20	2335	2354	AGCUCAGGAGGGAUAGCGCC	GGCGUAAUUCUUCUUGAGCU	Cleavage
	GSMUA_Achr9T14090_001_Auxin_response_factor_5	3	20.636	1	20	830	849	AAGCUCUGGAGGGAUAGCGC	GGGCUAGCCCUUCAGAGUUU	Cleavage
	GSMUA_Achr6T03290_001_Putative_Spore_coat_protein_A	3	23.551	1	20	20	39	AAGCACAGGAGGGAUAGCGC	CCGCCAUCCUUCUUGUGCUU	Cleavage
	GSMUA_Achr9T27580_001_DUF1680_domain_containing_protein,_putative,_expressed	3	15.755	1	20	659	678	AAGUUCAGGAGGGAUAGCGC	CUGCUUUCCCUCCUGAAUUU	Cleavage
	GSMUA_Achr8T17940_001_Putative_Abhydrolase_domain-containing_protein_FAM108B1	3	19.079	1	20	515	534	AAGUUCAGGAGGGAUAGCGC	GUCCUAUCCUUUCUGGACUU	Cleavage
	GSMUA_AchrUn_randomT14110_001_bacterial_transferase_hexapeptide_domain_containing_protein,_expressed	3	17.311	1	20	428	447	AAGCUCAGGAGGGAUAUCGC	GCGAAGUUCCUCCUGAGCUG	Cleavage
	GSMUA_Achr9T08230_001_Putative_Non-lysosomal_glucosylceramidase	3	18.191	1	21	886	906	AAGAUCAGGAGGGAUAGCGCC	GGGGCUGUUCCUCAUGAUCUU	Cleavage
	GSMUA_Achr6T18500_001_Putative_Non-lysosomal_glucosylceramidase	3	17.11	1	21	1441	1461	AAGAUCAGGAGGGAUAGCGCC	GGUGCCAUUCCUCAUGAUCUU	Cleavage
	GSMUA_Achr6T06170_001_Probable_3-beta-hydroxysteroid-Delta(8),Delta(7)-isomerase	3	14.765	1	20	245	264	AAGAUCAGGAGGGAUAGCGC	UCGCUUUCUCUCCUGAUUUU	Cleavage
	GSMUA_Achr8T18330_001_Putative_Probable_inactive_receptor_kinase_At3g08680	3	12.703	1	21	382	402	AAGCUGAGGAGGAAUAGCGCC	GGUCCUGUUCCUCCUCAGCUC	Cleavage
	GSMUA_Achr9T04990_001_Predicted_protein	3	12.543	1	20	500	519	AGGCUGAGGAGGGAUAGCGC	GCGCUCUCCUUCCUCAACCU	Cleavage
	GSMUA_Achr9T13110_001_Sugar_transport_protein_7	3	12.784	1	20	1177	1196	AGGCUGAGGAGGGAUAGCGC	GCCCAGUCCUUCCUCAGCCU	Cleavage
	GSMUA_Achr6T10590_001_ABC_transporter_F_family_member_5	3	20.506	1	21	98	118	AAGCUGAGGAGGGAUAGCCCC	GGGCUUGUCCCUCCUCGGUUU	Cleavage
	GSMUA_Achr7T10490_001_SLT1_protein,_putative,_expressed	3	15.676	1	21	342	362	AAGCUAAGGAAGGAUAGCGCC	GGCGUGGUUCUUCUUUAGCUU	Cleavage
	GSMUA_Achr8T34470_001_Ubiquitin_carboxyl-terminal_hydrolase_14	3	13.861	1	21	1219	1239	AAGCUCAGGAGGGUUAGCGGC	GCUGCCAACCAUCCUGAGUUU	Translation
	GSMUA_Achr1T27790_001_Probable_phosphoribosylformylglycinamidine_synthase,_chloroplastic	3	20.002	1	20	822	841	CGCUAUCUAUCCUGAGUUUC	GAAACUCAUUAUAGAUGGUG	Translation
	GSMUA_Achr1T17740_001_Putative_DNA-binding_protein_RHL1	3	21.01	1	20	1246	1264	CGCUAUCUAUCCUGAGUUUC	GAACCUCAGGAU-GAUAGCG	Cleavage
	GSMUA_Achr1T11280_001_lipase_precursor,_putative,_expressed	3	16.652	1	20	246	265	CGCUACCUAUCCUGAGUUUC	AGAACUUAGGAUUGGUAGCG	Cleavage
	GSMUA_Achr4T28240_001_Whole_genome_shotgun_sequence_of_line_PN40024,_scaffold_91.assembly12x_(Fragment)	2.5	16.03	1	20	181	200	AAGCUAAGGAGGGAUAGCAC	CUCCUAUCCCUCCUUGGCUU	Cleavage
	GSMUA_Achr3T07260_001_Putative_Uridine-cytidine_kinase_C	2.5	18.039	1	21	1312	1332	AAGCUUAGGAGGGAUAGCACC	GCUGAUAUCCUUCCUAAGCUU	Cleavage
miR394(a,b,c)	GSMUA_AchrUn_randomT00910_001_F-box_only_protein_6	0	22.083	1	20	909	928	UUGGCAUUCUGUCCACCUCC	GGAGGUGGACAGAAUGCCAA	Cleavage
	GSMUA_Achr3T21580_001_Peptide_chain_release_factor_2	2.5	20.553	1	20	2254	2273	UUGGCAUUCUGUCCACCUCU	AAAGGAGGACAGAAUGUCAA	Cleavage
	GSMUA_Achr11T18750_001_Putative_expressed_protein	2.5	22.316	1	20	405	424	UUGGCAUUCUGUUCACCUCC	GGAGGAGAACAGAGUGCUGA	Cleavage
	GSMUA_Achr10T28870_001_tetratricopeptide_repeat,_putative,_expressed	2.5	21.892	1	20	1584	1603	UUAGCAUUCUGUCCACCUCC	GGACUUGGAUAGAAUGCUAA	Cleavage
	GSMUA_Achr10T17480_001_3beta-hydroxysteroid-dehydrogenase/decarboxylase_isoform_2	2.5	18.197	1	20	1045	1064	UUGGCAUUCUUUCCACCUCC	GGAGGUGGAAAAAUUGCCAA	Translation
	GSMUA_Achr9T04070_001_Putative_125_kDa_kinesin-related_protein	2.5	20.613	1	20	2671	2690	UUGGCAUUCUGUCCACCUCU	AGGGGUGGAUUGGAUGCCAA	Translation
	GSMUA_Achr5T28990_001_Probable_methyltransferase_PMT11	2.5	17.304	1	20	759	778	UUGGCAUUCUGUUCACCUCC	UGAGGUCAACAGAAUGCUAA	Cleavage
	GSMUA_Achr6T28370_001_Stromal_70_kDa_heat_shock-related_protein,_chloroplastic	2.5	18.757	1	20	1644	1663	UUGCCAUUCUGUCCACCUCU	UGAGGUGGACAGGAUGGUGA	Cleavage
	GSMUA_Achr8T23480_001_Probable_LRR_receptor-like_serine/threonine-protein_kinase_At5g10290	2.5	20.631	1	20	1688	1707	UUGCCAUUCUGUCCACCUCU	AGAGGUGGGAAGAGUGGCAG	Translation
	GSMUA_Achr6T20850_001_Serine/threonine-protein_kinase_PBS1	2.5	21.265	1	20	1171	1189	UUGGCGUUCUGUCCACCUCC	GGAGGUGGA-AGAACGCCAG	Translation
	GSMUA_Achr6T26980_001_DDT,_putative,_expressed	2.5	15.526	1	20	4925	4944	UUGGCAUUCUUUCCACCUCC	GGAUGUGGAAAGAAUGCUAU	Cleavage
	GSMUA_AchrUn_randomT27260_001_Putative_Probable_LRR_receptor-like_serine/threonine-protein_kinase_At4g08850	2.5	20.757	1	20	300	319	UUGGCAUUCUUUCCACCUCC	GGAGUUGGGAAGGAUGUCAA	Cleavage
	GSMUA_Achr1T03100_001_Putative_Gibberellin_3-beta-dioxygenase_4	3	16.028	1	20	630	649	UUGGCAUUCUGUCCACCUCU	AUGGGUGGACAUAAUGCCGA	Translation
	GSMUA_Achr10T25810_001_Somatic_embryogenesis_receptor_kinase_2	3	21.611	1	20	2048	2067	UUGCCAUUCUGUCCACCUCU	AGAGAUGGGAGGAAUGGCAA	Translation
	GSMUA_Achr2T14850_001_Somatic_embryogenesis_receptor_kinase_2	3	21.303	1	20	1748	1767	UUGCCAUUCUGUCCACCUCU	AGAGAUGGGAGGAAUGGCAA	Translation
	GSMUA_Achr11T11860_001_Probable_methyltransferase_PMT26	3	14.583	1	20	2364	2383	UUGCCAUUCUGUCCACCUCU	AGAGGUUGAGAGCAUGGCAA	Translation
	GSMUA_Achr3T15480_001_Putative_DnaJ_homolog_subfamily_B_member_13	3	17.037	1	20	27	47	UUGGCGUUC-UGUCCACCUCC	GGGGGUGGACAAGAGCGCCAA	Translation
	GSMUA_Achr1T22980_001_Putative_Pre-mRNA-splicing_factor_18	3	23.391	1	20	588	607	UUGGCAUUCUUUCCACCUCC	GGAGGUGGAAGAAAUGCUGG	Translation
	GSMUA_Achr8T14190_001_Putative_Predicted_protein	3	22.587	1	20	57	76	UUGGCUUUCUGUCCACCUCC	GGAGGAGGACACAAAGCUGA	Translation
	GSMUA_Achr5T01880_001_Putative_Phospholipase_A-2-activating_protein	3	18.352	1	20	404	423	UUGGCCUUCUGUCCACCUCC	GGAGGUGGAGAAAAGGCCAU	Translation
	GSMUA_Achr9T20740_001_Transketolase,_chloroplastic	3	21.702	1	20	865	884	UUGGCAUUCUGUUCACCUCC	GAAGCUGAAUGGAAUGCCAA	Cleavage
	GSMUA_Achr5T11940_001_transporter,_major_facilitator_family,_putative,_expressed	3	13.123	1	20	184	203	UUGGCAUUCUGUUCACCUCC	GGUGAUGAACAUAAUGCCAA	Translation
	GSMUA_Achr5T13570_001_Elongation_factor_G,_chloroplastic	3	13.759	1	20	1338	1357	UUGCCAUUCUGUCCACCUCU	AGAUGUUGACAAAAUGGCAA	Translation
	GSMUA_Achr8T30140_001_Probable_methyltransferase_PMT26	3	16.893	1	20	2229	2248	UUGCCAUUCUGUCCACCUCU	AGAGGUCGAGAGCAUGGCAA	Translation
	GSMUA_Achr8T27210_001_DDT,_putative,_expressed	3	13.87	1	20	4241	4260	UUGGCAUUCUUUCCACCUCC	GGAUGUGGAAAGAAUGUUAU	Cleavage
	GSMUA_Achr9T06610_001_DDT,_putative,_expressed	3	18.001	1	20	3788	3807	UUGGCAUUCUUUCCACCUCC	GGAUGUGGAAGGAAUGCUAU	Cleavage
	GSMUA_Achr9T12110_001_Putative_cysteine-rich_receptor-like_protein_kinase_20	3	16.362	1	20	4047	4066	UUGGCAUUCUUUCCACCUCC	GGAUGAGGAAAGAAUGCUGA	Cleavage
	GSMUA_Achr7T00440_001_DNA_(cytosine-5)-methyltransferase_1B	0.5	16.385	1	21	4240	4260	UUCCACAGCUUUCUUGAGCUU	AAGCUCAAGGAAGCUGUGGAA	Cleavage
	GSMUA_Achr10T18020_001_Putative_Protein_sel-1_homolog_2	1	13.226	1	20	1073	1092	UUCCACAGCUUUCUUGAAAU	AUUUUGAGAAAGCUGUGGAA	Cleavage
	GSMUA_Achr11T21590_001_growth_regulating_factor_protein,_putative,_expressed	1	20.845	1	21	378	398	UCCACGGGCUUUCUUGAACUG	CCGUUCAAGAAAGCCCGUGGA	Cleavage
	GSMUA_Achr3T22790_001_Putative_Whole_genome_shotgun_sequence_of_line_PN40024,_scaffold_7.assembly12x_(Fragment)	1	19.781	1	20	510	529	CCACAUGCUUUCUUGAACCG	CCGUUCAAGAAAGCAUGUGG	Cleavage
	GSMUA_Achr5T20170_001_Hypothetical_protein	1	21.638	1	21	378	398	UCCACGGGCUUUCUUGAACUG	CCGUUCAAGAAAGCCCGUGGA	Cleavage
	GSMUA_Achr8T07650_001_Putative_uncharacterized_protein	1	20.443	1	20	261	280	CCACAUGCUUUCUUGAACCG	CCGUUCAAGAAAGCAUGUGG	Cleavage
	GSMUA_Achr4T25770_001_heavy_metal-associated_domain_containing_protein,_expressed	1.5	12.008	1	21	127	147	UUCCACUGCUUUCUUGAACUU	AAGGUCAGGAAAGCAGUGGAA	Cleavage
	GSMUA_Achr8T03710_001_Putative_PAP-specific_phosphatase,_mitochondrial	1.5	17.246	1	20	678	697	UUCCACAGCUUUCAUGAACA	UGCUCAUGAAGGCUGUGGAA	Cleavage
	GSMUA_Achr1T06470_001_Putative_expressed_protein	2	23.943	1	21	278	298	UUCCAGAGCUUUCUUGAAAUU	AUUUUCGAGGAAGCUCUGGAA	Cleavage
	GSMUA_Achr3T08040_001_Pyrophosphate--fructose_6-phosphate_1-phosphotransferase_subunit_beta	2	15.916	1	20	656	675	UUCCUCAGCUUUCUUGAACU	AGUUUAAGCAAGCUGAGGAG	Cleavage
	GSMUA_Achr3T13430_001_Hypothetical_protein	2	19.918	1	21	422	442	UCCAUAGGCUUUCUUGAACUG	CAGUGCAAGGAAGCCUAUGGG	Cleavage
	GSMUA_Achr1T25970_001_Hypothetical_protein	2	20.751	1	21	1622	1642	UCCAUAGGCUUUCUUGAACUG	CAGUGCAAGGAAGCCUAUGGG	Cleavage
	GSMUA_Achr4T05840_001_26S_protease_regulatory_subunit_4_homolog	2	11.176	1	21	529	549	UUCCACAGCUUUCUUGAUUUU	GAAAUUAAAGAAGCUGUGGAA	Cleavage
	GSMUA_Achr4T05850_001_26S_protease_regulatory_subunit_4_homolog	2	11.395	1	21	538	558	UUCCACAGCUUUCUUGAUUUU	GAAAUUAAAGAAGCUGUGGAA	Cleavage
	GSMUA_Achr3T31750_001_Protein_SPA1-RELATED_3	2	19.733	1	20	1969	1988	UUCCAAAGCUUUAUUGAACU	AGUUCAUUGAAGCUUUGGGA	Cleavage
	GSMUA_Achr4T11940_001_Luminal-binding_protein_4	2	22.582	1	21	1210	1230	UUCCAUAGCUUUCUUGAACGG	CCUGUCAAGAAAGCUAUGGAA	Cleavage
	GSMUA_Achr3T06800_001_MADS-box_transcription_factor_22	2	21.957	1	20	83	102	UUCCGCAGCUUUCUUGAACU	UGUUCAAGAAGGCUGCGGAG	Cleavage
	GSMUA_Achr3T14130_001_Putative_Uncharacterized_protein_PYUK71.03c	2	11.469	1	21	438	458	UUCCAUAGCUUUCUUGAAAUU	GGUUUUAGGAAAGUUAUGGAA	Cleavage
	GSMUA_Achr4T32810_001_Putative_LRR_receptor-like_serine/threonine-protein_kinase_RPK2	2	17.495	1	20	1954	1973	UCCACAGGCUUUUUUGAACU	AGAUCAAAAAGGUCUGUGGA	Cleavage
	GSMUA_Achr7T22660_001_Putative_V-type_proton_ATPase_116_kDa_subunit_a_isoform_1	2	12.407	1	20	1028	1047	UUCCAAAGCUUUCUUGAACU	AGAUCAAGGAGGCUUUGGAA	Cleavage
	GSMUA_Achr8T12060_001_growth_regulating_factor_protein,_putative,_expressed	2	23.661	1	21	396	416	UCCACGGGCUUUCUUGAACUG	CCGUCCAAGAAAGCCCGUGGA	Cleavage
	GSMUA_Achr8T06840_001_expressed_protein	2	24.104	1	20	3797	3816	UUCCACAGCUUUCAUGAACU	AGUGGAUGAAAGCUGUGGAA	Cleavage
	GSMUA_Achr9T07750_001_Stromal_70_kDa_heat_shock-related_protein,_chloroplastic	2	16.488	1	20	487	506	UCCACAGGCUUUCUUGAAAU	GUUUUGAGAAAGCUUGUGGA	Cleavage
	GSMUA_Achr6T35300_001_Hypothetical_protein	2	18.28	1	20	434	453	UUCCUCAGCUUUCUUGAACU	GGUUCAAGAAGGAUGAGGAA	Cleavage
	GSMUA_Achr8T22590_001_Pyrophosphate--fructose_6-phosphate_1-phosphotransferase_subunit_beta	2	16.405	1	20	521	540	UUCCUCAGCUUUCUUGAACU	AGUUUAAGCAAGCUGAGGAG	Cleavage
	GSMUA_Achr1T01220_001_Putative_Midasin	2.5	12.773	1	21	3698	3718	UUCCAAAGCUUUCUUGAACUU	GAGUAAAGGAAAGCUUUGGAA	Cleavage
	GSMUA_Achr3T12480_001_Heat_shock_70_kDa_protein,_mitochondrial	2.5	21.404	1	20	999	1018	UUCCAAAGCUUUCUUGAACU	AGUUUCAGAAAUCUUUGGAA	Translation
	GSMUA_Achr4T19830_001_Heat_shock_70_kDa_protein,_mitochondrial	2.5	21.75	1	20	1203	1222	UUCCAAAGCUUUCUUGAACU	AGUUUCAGAAAUCUUUGGAA	Translation
	GSMUA_Achr2T20210_001_Putative_Pyruvate_kinase,_cytosolic_isozyme	2.5	21.936	1	20	1193	1212	UUCCAUAGCUUUCUUGAACU	ACUUCAAGAAAGCUAUGAAA	Cleavage
	GSMUA_Achr4T11110_001_Eukaryotic_translation_initiation_factor_4E_type_3	2.5	11.554	1	21	217	237	UUCCACAGCUUUCUUGAAGUU	AACAUCAAGAAAAUUGUGGAA	Translation
	GSMUA_Achr11T12430_001_Putative_Pyruvate_kinase,_cytosolic_isozyme	2.5	13.534	1	20	1097	1116	UUCCACAGCUUUCUUGAAGU	ACUUCAAGAAAACUGUGAAA	Translation
	GSMUA_Achr1T20160_001_Putative_Cytochrome_P450_89A2	2.5	17.223	1	19	862	881	UUCCACAGCUUU-CUUGAAU	AUUCAAGCAAAGCUGUGGGA	Cleavage
	GSMUA_Achr11T25900_001_Putative_serine/threonine-protein_kinase_receptor	2.5	19.87	1	20	1846	1865	UUCCACAGCUUUCUUGAGCU	AGCGCAUGGAAGCUGUGGAA	Cleavage
	GSMUA_Achr3T15950_001_Probable_inactive_purple_acid_phosphatase_1	2.5	17.139	1	20	525	545	UUCCACAGCUUU-CUUGAGCU	GGCUCAAGGAAAGUUGUGGAA	Cleavage
	GSMUA_Achr11T08690_001_ABC1_family_domain_containing_protein,_putative,_expressed	2.5	21.842	1	21	418	437	AUCCACAGCUUUCUUGAACUU	AAGUUCAGGAAAG-UGUGGAU	Cleavage
	GSMUA_Achr10T10520_001_expressed_protein	2.5	21.449	1	21	382	402	UUCCACAGCUUUGUUGAACUU	GGGUUUGGCAAAGCUGUGGAG	Cleavage
	GSMUA_Achr10T24020_001_co-chaperone_GrpE_protein,_putative,_expressed	2.5	18.079	1	21	223	243	UUCCACAGCUUUCGUGAACUU	GAGAUUGCGGAAGCUGUGGAA	Cleavage
	GSMUA_Achr1T15030_001_Callose_synthase_3	2.5	23.447	1	20	1262	1281	UUCCAAAGCUUUCUUGAAAU	AUUACCGGAAAGCUUUGGAA	Cleavage
	GSMUA_Achr4T24980_001_GTPase_of_unknown_function_domain_containing_protein,_putative,_expressed	2.5	18.62	1	20	425	444	UUCUACAGCUUUCUUGAACU	AAUUGAAGAAAGUUGUAGAA	Cleavage
	GSMUA_Achr10T08590_001_KIP1,_putative,_expressed	2.5	19.624	1	20	4379	4398	UUCCUCAGCUUUCUUGAACU	AGUUGAAGGAGGCUGAGGGA	Cleavage
	GSMUA_Achr10T18900_001_Probable_WRKY_transcription_factor_19	2.5	19.279	1	21	1588	1608	UUCCAAAGCUUUCUUGAAGUU	AGCUUCAAGAAUGCUUUGGAU	Translation
	GSMUA_Achr2T16960_001_zinc_finger_family_protein,_putative,_expressed	2.5	18.307	1	20	809	828	UUCCAAAGCUUUCUUGAAGU	ACUUCAAGAUGGCUUUGGAU	Translation
	GSMUA_Achr1T16230_001_Scarecrow-like_protein_28	2.5	21.85	1	21	937	957	UUCCACAGCUAUGUUGAACUU	AAGUACAGCAUAGAUGUGGAA	Cleavage
	GSMUA_Achr1T11580_001_Profilin-1	2.5	22.152	1	20	341	360	UUCCACAGCUAUGUUGAACU	AGUGCAACAUGGUUGUGGAG	Cleavage
	GSMUA_Achr10T26930_001_Putative_Heat_shock_protein_90	2.5	9.258	1	21	1009	1029	UUCCACAGCUUUCUUGAUUUU	AAAACUAAGAAAGUUGUGGAG	Cleavage
	GSMUA_Achr10T08270_001_MYB_family_transcription_factor,_putative,_expressed	2.5	16.43	1	21	363	383	UUCCACAGCUGUGUUGAACUU	GAGUUCCGCACAGCUGUGGAC	Cleavage
	GSMUA_Achr3T23130_001_Probable_exocyst_complex_component_4	2.5	15.296	1	20	605	624	UUCCAAAGCUUUAUUGAACU	UGUUCUAUAAAGUUUUGGAA	Cleavage
	GSMUA_Achr2T20700_001_Transcriptional_corepressor_SEUSS	2.5	19.856	1	20	1529	1548	UUCCAAAGCUUUAUUGAACU	AGUUGGCUAAAGCUUUGGAA	Cleavage
	GSMUA_Achr4T08390_001_Neutral_ceramidase	2.5	22.533	1	21	1036	1056	UUCAACAGCUUUCUUGAACUG	CAAUUCACGAAGGCUGUUGAA	Cleavage
	GSMUA_Achr4T15330_001_pentatricopeptide,_putative,_expressed	2.5	19.767	1	20	464	483	UUCAACAGCUUUCUUGAACU	AGCUCAAGGAAGCUGUUGAU	Cleavage
	GSMUA_Achr11T22740_001_Putative_expressed_protein	2.5	19.504	1	20	3628	3647	UUCAACAGCUUUCUUGAACU	GGUUUCAGAAAGUUGUUGAA	Cleavage
	GSMUA_Achr11T06880_001_ankyrin_repeat_domain_containing_protein,_expressed	2.5	14.84	1	21	1375	1395	UUCCACACCUUUCUUGAACUU	GAGUUCAAGAAGGGUGUGAGA	Cleavage
	GSMUA_Achr3T08740_001_Ubiquitin-conjugating_enzyme_E2_19	2.5	16.702	1	20	509	528	UUCCACCGCUUUCUUGAACU	AGUUCAGGAAAAUGGUGGAG	Translation
	GSMUA_Achr3T22990_001_cysteine-rich_receptor-like_protein_kinase_8_precursor,_putative,_expressed	2.5	22.752	1	20	326	345	UUCCACCGCUUUCUUGAACU	AGUUCAAGAAUGAGGUGGAG	Translation
	GSMUA_Achr1T23630_001_pumilio_domain-containing_protein_PPD1,_putative,_expressed	2.5	15.693	1	20	1880	1899	UCCACAGGCUUUCUUGGACU	AGUCCAACAAAGCCUGUAGA	Cleavage
	GSMUA_Achr3T08210_001_PHS1,_putative,_expressed	2.5	19.822	1	21	466	486	UUCCAUAGCUUUAUUGAACUU	GAGAUGAAUAAAGCUAUGGAG	Cleavage
	GSMUA_Achr3T12080_001_Indole-3-glycerol_phosphate_synthase,_chloroplastic	2.5	12.532	1	21	427	447	UUCCACAGCUUUCUUGAAUGU	ACAUUGAAGAAAGCUGUUGAA	Cleavage
	GSMUA_Achr1T13940_001_Hypothetical_protein	2.5	17.805	1	20	1555	1574	UCCACAGGCUUUCUUGAAGU	ACUGGGAGAAAGCCUGUGGA	Cleavage
	GSMUA_Achr4T02390_001_NAC_protein_1	2.5	18.928	1	21	337	357	UGCCAAAGCUUUCUUGAACUU	GGGAUCAAGAAAGCUUUGGUG	Cleavage
	GSMUA_Achr3T31710_001_NADP-dependent_malic_enzyme	2.5	23.044	1	21	973	993	UUUCACAGCUUUCAUGAACUU	GAGUUCAUGACUGCUGUGAAG	Translation
	GSMUA_Achr7T13550_001_Putative_phospholipid-transporting_ATPase_4	2.5	22.175	1	21	475	495	UUCCAAAGCUUUCUUGAACUU	AAGGUCAAGAGAUCUUUGGAA	Translation
	GSMUA_Achr6T22960_001_Putative_Calcium_uptake_protein_1,_mitochondrial	2.5	14.525	1	21	700	720	UUCCAUAGCUUUCUUGAACUU	GAGUUCAAGAAAGUGAUGGGA	Cleavage
	GSMUA_Achr6T22340_001_Uncharacterized_protein_At3g58460	2.5	21.011	1	21	795	815	UUCCAUAGCUUUCUUGAACUU	GAGUUCAGGAAAUUUAUGGAG	Translation
	GSMUA_Achr9T24640_001_Putative_WD_repeat-containing_protein_48	2.5	15.314	1	21	1302	1322	UUCCACAGCUUUAUUGAACUU	AGGUUCAGUCAAGCUGUGGGA	Cleavage
	GSMUA_Achr9T27370_001_Putative_Replication_protein_A_70_kDa_DNA-binding_subunit	2.5	22.667	1	20	569	588	UUCCACAGCUUUAUUGAACU	GGUUCUAUGAAGCUGUGGAG	Cleavage
	GSMUA_Achr8T18820_001_Glutamyl-tRNA_reductase_1,_chloroplastic	2.5	21.711	1	21	1213	1233	UUCCACAGCUUUCUUGAAGUU	GACCUCAAGGAGGUUGUGGAA	Cleavage
	GSMUA_AchrUn_randomT16840_001_Peroxidase_64	2.5	15.968	1	21	295	315	UUCCACAGCUUUCUUGAAAUU	AAUGCCAAGAAAGCUGUGGAG	Cleavage
	GSMUA_Achr8T12540_001_DEAD/DEAH_box_helicase_domain_containing_protein,_expressed	2.5	23.369	1	21	718	738	UGCCACAGCUUUCUUGAACUU	GAGUUUUUGAAAGCUGUGGCA	Cleavage
	GSMUA_Achr5T08150_001_Putative_Villin-3	2.5	12.707	1	20	336	355	CCACAGGCUUUCUUGAACUG	CAGUUUAAGAAAGUUUGUGA	Cleavage
	GSMUA_Achr9T02070_001_oxysterol-binding_protein,_putative,_expressed	2.5	15.455	1	20	2129	2148	UUCCACAGCUUUUUUGAACU	GGUUCAGAAAAGAUGUGGAG	Cleavage
	GSMUA_Achr7T09640_001_IQ_calmodulin-binding_motif_domain_containing_protein,_expressed	2.5	19.456	1	21	53	73	UUACACAGCUUUCUUGAACUU	AAGAUCAGGAUAGCUGUGUAA	Translation
	GSMUA_Achr9T06080_001_RNA_methyltransferase,_TrmH_family_protein,_putative,_expressed	2.5	14.907	1	21	709	729	UUCCACUGCUUUCUUGAACUU	AAGGACAAGAAAGCAGUGGAG	Cleavage
	GSMUA_Achr5T07670_001_Myb_transcription_factor,_putative,_expressed	2.5	20.832	1	21	314	334	UUCCACUGCUUUCUUGAACUU	AGGCUCAAGCAAGCAGUGGAA	Cleavage
	GSMUA_Achr7T12140_001_Uncharacterized_protein_At5g12080	2.5	17.164	1	20	801	820	UUUCCACAGCUUUCUUGAAC	GUUUGAGGGAGCUGUGGAGA	Cleavage
	GSMUA_Achr8T18060_001_Putative_E3_ubiquitin-protein_ligase_At4g11680	2.5	19.64	1	20	464	483	UUCCAAAGCUUUCUUGAAAU	AUUUCAAGAUGGCUUUGGAU	Translation
	GSMUA_Achr6T00730_001_zinc_finger_family_protein,_putative,_expressed	2.5	19.051	1	20	677	696	UUCCAAAGCUUUCUUGAAAU	AUUUCAAGAUGGCUUUGGAU	Translation
	GSMUA_Achr9T16280_001_Putative_E3_ubiquitin-protein_ligase_KEG	2.5	18.998	1	21	1197	1217	UUCCAAAGCUUUCUUGAAAUU	AAUUCCUAGAGAGCUUUGGAA	Cleavage
	GSMUA_Achr6T28370_001_Stromal_70_kDa_heat_shock-related_protein,_chloroplastic	2.5	19.341	1	20	484	503	UCCACAGGCUUUCUUGAAAU	GUCUUAAGAAAGCUUGUGGA	Cleavage
	GSMUA_Achr6T16780_001_Whole_genome_shotgun_sequence_of_line_PN40024,_scaffold_0.assembly12x_(Fragment)	2.5	21.004	1	21	2276	2296	UCCAUAGGCUUUCUUGAACUG	CAGUUCAAGGAAGCAUAUGGG	Cleavage
	GSMUA_Achr7T26410_001_Formin-like_protein_5	2.5	18.327	1	21	143	163	UCCAUAGGCUUUCUUGAACUG	CUGUUCAAGGAAGCUUAUGGG	Cleavage
	GSMUA_AchrUn_randomT25680_001_Putative_Serine/threonine-protein_phosphatase_2A_65_kDa_regulatory_subunit_A_beta_isoform	2.5	17.562	1	20	463	482	UUCAACAGCUUUCUUGAACU	AGUGCAACAGAGCUGUUGAA	Cleavage
	GSMUA_Achr8T19130_001_Heat_shock_protein_83	2.5	22.13	1	20	1202	1221	UUCAACAGCUUUCUUGAACU	AGAGCAAGAAAGCUGUUGAG	Cleavage
	GSMUA_Achr7T03300_001_Pentatricopeptide_repeat-containing_protein_At5g04810,_chloroplastic	2.5	16.466	1	20	1772	1791	UUCAACAGCUUUCUUGAACU	AGAUGGAGAAAGCUGUUGAA	Cleavage
	GSMUA_Achr7T03320_001_Protein_HIRA	2.5	15.861	1	21	2838	2859	UUCCACACCUUUC-UUGAACUU	GAGUUCAAUGAAAGGUGUGGAG	Cleavage
	GSMUA_Achr5T18990_001_ubiquitin_family_protein,_putative,_expressed	2.5	17.965	1	21	2232	2252	UCCACAGGCUUUCUUGAAUUG	UAAGUCAACAAAGCCUGUGGG	Cleavage
	GSMUA_Achr9T07200_001_Protein_transport_protein_Sec24-like_At4g32640	2.5	19.443	1	20	2199	2218	UUCCAGAACUUUCUUGAACU	AGUUCAAGAGUAUUCUGGAA	Translation
	GSMUA_Achr7T23270_001_SNF2_family_N-terminal_domain_containing_protein,_expressed	2.5	14.545	1	21	1940	1960	UUCCACCGCUUUCUUGAACUG	UGGUUUUAGGAAGCGGUGGAA	Cleavage
	GSMUA_AchrUn_randomT20930_001_Cysteine-rich_receptor-like_protein_kinase_11	2.5	20.072	1	20	410	429	UUCCACCGCUUUCUUGAACU	AGUUCAAGAAUGAGGUGGAG	Translation
	GSMUA_Achr6T22740_001_Hypothetical_protein	2.5	11.91	1	20	926	945	UUCCACCGCUUUCUUGAACU	AGAUCAAGAAGGGGGUGGAA	Cleavage
	GSMUA_Achr5T26880_001_Putative_Squamosa_promoter-binding-like_protein_9	2.5	15.131	1	21	1665	1685	UUCCAUAGCUUUGUUGAACUU	GAGUUCAACAAACAUAUGGAG	Translation
	GSMUA_Achr5T10670_001_Ras-related_protein_Rab-5C	2.5	23.656	1	21	469	489	UUCCAUAGCUUUCUUGAACGG	UCGUUCCAGGAUGCUAUGGAA	Translation
	GSMUA_Achr8T10440_001_Kinesin-4	2.5	10.581	1	21	646	666	UUCCAUAGCUUUAUUGAACUU	AUGUUGAAUAAAGUUAUGGAA	Cleavage
	GSMUA_Achr8T07840_001_Hypothetical_protein	2.5	16.363	1	21	166	186	UUCCAUAGCUUUCUUGAAAUU	GAUGACAAGGAAGCUAUGGAA	Cleavage
	GSMUA_Achr7T16610_001_Putative_uncharacterized_protein_Sb01g000820	2.5	18.531	1	20	878	897	UUCCAGUGCUUUCUUGAACU	AGUUCAGGAAGGGACUGGGA	Cleavage
	GSMUA_Achr9T23380_001_Hypothetical_protein	2.5	16.171	1	21	1166	1186	UUCCACAGAUUUCAUGAACUU	AAGUUUGUGAUAUCUGUGGAG	Translation
	GSMUA_AchrUn_randomT05100_001_Putative_Cytochrome_P450_89A2	2.5	22.304	1	21	568	587	UUCCACAGCUUUCGUGAACGU	GUGUUC-CGAAAGCUGUGGAA	Cleavage
	GSMUA_Achr6T15240_001_zinc_finger_protein,_putative,_expressed	2.5	17.35	1	21	2423	2443	AUCCAGAGCUUUCUUGAACUU	GAAUUCAAGAAAGAUUUGGAU	Cleavage
	GSMUA_Achr8T30080_001_Putative_Filament-like_plant_protein_(Fragment)	2.5	16.685	1	21	194	213	UUUCACAGCUUUCAUGAACUU	AAGUUCAUGAAA-CUGUGAAG	Translation
	GSMUA_Achr9T24770_001_Putative_Cysteine-rich_receptor-like_protein_kinase_15	2.5	21.056	1	20	196	215	UUCCAGAGCUUUCUCGAACU	AGCUCGAGCAAGCUCUGGAG	Cleavage
	GSMUA_Achr1T14890_001_DNA-directed_RNA_polymerase_II_subunit_RPB1	3	20.001	1	21	358	378	UUCCAAAGCUUUCUUGAACUU	AGGUUCAAGCAAGCUUUGAAA	Cleavage
	GSMUA_Achr10T21270_001_Putative_phospholipid-transporting_ATPase_4	3	16.768	1	21	490	510	UUCCAAAGCUUUCUUGAACUU	AAGGUCAAGAGAUCUUUGGAG	Translation
	GSMUA_Achr3T05590_001_Putative_clathrin_assembly_protein_At4g25940	3	19.593	1	21	826	846	UUCCAGAGCUUUCUUGAACUU	GAGUUCUGCAAAGCUCUGGAG	Cleavage
	GSMUA_Achr4T07950_001_DNA-binding_protein_MNB1B,_putative	3	17.309	1	21	313	333	UUCCAUAGCUUUCUUGAACUU	GAGUUUGAGAAGGCUAUGGCA	Cleavage
	GSMUA_Achr2T04740_001_protein_transport_protein-related,_putative,_expressed	3	16.31	1	21	1414	1434	UUCCAUAGCUUUCUUGAACUU	AAGGUUAAGAAAGCAAUGGAA	Cleavage
	GSMUA_Achr11T17050_001_Putative_RNA_polymerase_sigma_factor_rpoD	3	14.094	1	20	655	674	UUCCAUAGCUUUCUUGAACU	AGAUCAAGAAAGCUAUUGGA	Cleavage
	GSMUA_Achr10T15400_001_Putative_Pyruvate_kinase,_cytosolic_isozyme	3	15.08	1	20	1136	1155	UUCCACAGCUUUCUUGAAGU	ACUUCAAGAAGACUGUGAAA	Translation
	GSMUA_Achr10T10470_001_Vignain	3	23.931	1	19	828	847	UUCCACAGCUUUCU-UGAAG	CUUCACAGGGAGCUGUGGAA	Cleavage
	GSMUA_Achr11T03980_001_Putative_Tripeptidyl-peptidase_2	3	10.323	1	20	716	735	UCCACGGGCUUUCUUGAACU	AGUUAAAGAAGGCCCGUGAA	Cleavage
	GSMUA_Achr10T10800_001_Putative_MYB_transcription_factor	3	21.787	1	20	261	280	UCCACUGGCUUUCUUGAACU	AGUUCAUGGAAACCAGUGGG	Translation
	GSMUA_Achr10T01080_001_expressed_protein	3	16.885	1	21	1036	1056	UGCCACAGCUUUCUUGAACUU	GAGUUCAACAGAGCGGUGGCA	Cleavage
	GSMUA_Achr4T16290_001_SGR2,_putative,_expressed	3	7.468	1	21	1439	1458	UUCCACAGCUUUCUUGAGCUU	AAGCUAAAGAAA-CUGUGGAA	Translation
	GSMUA_Achr4T10890_001_Putative_syntaxin_6,_N-terminal_domain_containing_protein,_expressed	3	16.647	1	21	214	234	UUCCACAGCUUUUUUGAACUU	GAGUUCGAAAAGGCUGUGAGA	Cleavage
	GSMUA_Achr3T10970_001_Heat_shock_protein_81-3	3	21.362	1	21	1153	1173	UUCCACAGCUUUUUUGAACUU	GAGAGCAAAAAGGCUGUGGAG	Cleavage
	GSMUA_Achr10T14590_001_Ubiquitin_carboxyl-terminal_hydrolase_13	3	16.266	1	20	656	675	UUACACAGCUUUCUUGAACU	AUUUCAGGAAGGCUGUGUAC	Cleavage
	GSMUA_Achr1T01230_001_Putative_Midasin	3	13.36	1	20	3617	3636	UUCCACAGCUUUCGUGAACU	AUUUCUCAAAAGCUGUGGAA	Cleavage
	GSMUA_Achr10T20700_001_Putative_Omega-hydroxypalmitate_O-feruloyl_transferase	3	23.461	1	20	149	168	UUCCACUGCUUUCUUGAACU	CGUACAAGAAAGCAGUGGGG	Cleavage
	GSMUA_Achr10T29410_001_Putative_expressed_protein	3	21.526	1	21	859	879	UUCCACUGCUUUCUUGAACUU	GACUUGAAGAGGGCAGUGGAA	Cleavage
	GSMUA_Achr2T13090_001_DNA_repair_protein_recA_homolog_1,_chloroplastic	3	17.22	1	21	365	385	UUCCACUGCUUUCUUGAACUU	AUGGUCCAGAAAGCAGUGGAA	Cleavage
	GSMUA_Achr3T13740_001_Putative_zinc_finger,_C3HC4_type_domain_containing_protein,_expressed	3	11.461	1	21	164	184	UUCCAAAGCUUUCUUGAAAUU	AGUGUCAUGAAAGUUUUGGAA	Cleavage
	GSMUA_Achr1T13210_001_(3R)-hydroxymyristoyl-[acyl-carrier-protein]_dehydratase	3	12.305	1	21	584	604	UUCCAAAGCUUUCUUGAAAUU	AAUUGCAAAAACGCUUUGGAA	Translation
	GSMUA_Achr3T08270_001_Putative_Medium-chain-fatty-acid--CoA_ligase	3	19.676	1	21	451	471	UUCCAAAGCUUUCUUGAAAUU	GAUUACGAGAAAUUUUUGGAA	Translation
	GSMUA_Achr11T22440_001_Probable_serine/threonine-protein_kinase_At4g35230	3	19.048	1	20	23	42	UUCCAAAGCUUUCUUGAAAU	AUAUCGCGGAAGCUUUGGAA	Cleavage
	GSMUA_Achr11T16410_001_Putative_Transportin-3	3	24.082	1	20	1796	1815	UUCCAAAGCUUUCUUGAAAU	AUGCCAAGAAGGCUUUGGAG	Cleavage
	GSMUA_Achr4T14720_001_RFC1_-_Putative_clamp_loader_of_PCNA,_replication_factor_C_subunit_1,_expressed	3	20.658	1	20	2424	2442	UUCCACAGCUUUCUUGAACA	UGUUCA-GAAGGUUGUGGAA	Cleavage
	GSMUA_Achr11T08430_001_Putative_DNA_replication_licensing_factor_MCM8	3	17.92	1	21	235	255	UCCACAGGCUUUCUUGAAAUG	CAUUUCCAGAAGGCAUGUGGA	Cleavage
	GSMUA_Achr3T14550_001_Putative_Lipase_member_N	3	22.773	1	20	1207	1226	UCCACAGGCUUUCUUGAAAU	GUUUCAAGGGAGCAUGUGGA	Cleavage
	GSMUA_Achr3T20090_001_Coatomer_subunit_delta-2	3	18.587	1	20	58	77	UCCACAGGCUUUCUUGAAAU	GUUUCAAGGCAGUUUGUGGA	Translation
	GSMUA_Achr1T03490_001_lipase_class_3_family_protein,_putative,_expressed	3	19.104	1	20	2195	2214	UUCUACAGCUUUCUUGAACU	AGUUAAAGAAAGGUGUAGAU	Cleavage
	GSMUA_Achr1T04930_001_Clathrin_interactor_EPSIN_1	3	13.582	1	21	4	24	UUCCAGAGCUUUCUUGAAAUU	GAUUUCAUGAAGGUUCUGGAU	Cleavage
	GSMUA_Achr4T28310_001_Putative_Whole_genome_shotgun_sequence_of_line_PN40024,_scaffold_1.assembly12x_(Fragment)	3	12.239	1	21	1495	1515	UUCCACAGCUUUCUUGAAAUG	CAUUUGCAGAAAGAUGUGGAA	Cleavage
	GSMUA_Achr4T24470_001_STE_PAK_Ste20_STLK.5_-_STE_kinases_include_homologs_to_sterile_7,_sterile_11_and_sterile_20_from_yeast,_expressed	3	13.86	1	21	798	818	UUCCAAAGCUUUCUUGAAGUU	AACUUCAGAAAAGCUUUUGAA	Cleavage
	GSMUA_Achr1T17570_001_ABC_transporter_F_family_member_3	3	20.87	1	21	293	313	UUCCAAAGCUUUCUUGAAGUU	AGCUUUCAGAAAGAUUUGGAA	Cleavage
	GSMUA_Achr3T23140_001_Probable_exocyst_complex_component_4	3	18.143	1	21	1946	1966	UUCCAAAGCUUUCUUGAAGUU	GACUUGGAGAGAUCUUUGGAA	Translation
	GSMUA_Achr2T14340_001_Putative_Structural_maintenance_of_chromosomes_protein_3	3	15.997	1	20	2602	2621	UCCAUAGGCUUUCUUGAACU	AGUUCAAGAGGGUCUAUUGA	Cleavage
	GSMUA_Achr2T03310_001_transcriptional_corepressor_SEUSS,_putative,_expressed	3	20.833	1	21	1027	1047	UUGCACAGCUUUCUUGAACUU	GAGUUUAAAAAAGCUGUUCAA	Cleavage
	GSMUA_Achr4T31710_001_Probable_LRR_receptor-like_serine/threonine-protein_kinase_At4g20940	3	21.082	1	20	1128	1147	UUGCACAGCUUUCUUGAACU	GGUCCAAGGAAGCUGUGCGG	Cleavage
	GSMUA_Achr11T16180_001_DUF630/DUF632_domains_containing_protein,_putative,_expressed	3	23.142	1	21	2122	2142	UUCCACAGCUUUCAUGAACAU	AUGUUUGUGGAAGCUCUGGAA	Cleavage
	GSMUA_Achr3T24260_001_AMSH-like_ubiquitin_thiolesterase_3	3	17.945	1	21	1034	1054	UUCCACAGCUUUCUUGAUUUU	AAAAUUUGGAAACCUGUGGAA	Translation
	GSMUA_Achr3T06610_001_Putative_DUF246_domain-containing_protein_At1g04910	3	22.97	1	21	282	302	UUCCACAGCUUUCUUGAUUUU	GGAAUCGGAGAAGCUGUGGAA	Cleavage
	GSMUA_Achr3T03370_001_Putative_VHS_domain-containing_protein_At3g16270	3	12.642	1	20	8	27	UUCCACAGCUUUCUUGAUUU	AAAGCCGGAGAGCUGUGGAA	Cleavage
	GSMUA_Achr3T24310_001_protein_kinase_family_protein,_putative,_expressed	3	16.976	1	20	1889	1908	UUCCACAGCUGUGUUGAACU	AGGUCAUCGCAGCUGUGGGA	Cleavage
	GSMUA_Achr2T17410_001_Putative_syntaxin-131	3	17.611	1	21	433	453	UUCCACAGCUUUCUUGUACUU	GAGUACCGGGAGGUUGUGGAA	Cleavage
	GSMUA_Achr2T07110_001_DNA_polymerase_V,_putative,_expressed	3	20.686	1	21	937	957	UUCAACAGCUUUCUUGAACUG	UGGUUUAAGAGAGCUGCUGAA	Cleavage
	GSMUA_Achr4T09950_001_SEC6,_putative,_expressed	3	18.359	1	21	889	909	UUCAACAGCUUUCUUGAACUG	CAUGUCAGGAAAGCUGUUGAG	Cleavage
	GSMUA_Achr1T10510_001_Cryptochrome_DASH,_chloroplastic/mitochondrial	3	13.722	1	21	709	729	UUCAACAGCUUUCUUGAACUG	CAGUUCCGCAAGGCUGUUGAA	Cleavage
	GSMUA_Achr5T01440_001_Hypothetical_protein	3	15.749	1	20	293	312	UUCAACAGCUUUCUUGAACU	AUUUCAAGAAAGUUGUUGGU	Cleavage
	GSMUA_Achr1T01590_001_Hypothetical_protein	3	19.287	1	21	5409	5429	UCCACAGGCUUUCUUGAAUUG	UGAUUCAAGGAAGCUUGAGGA	Cleavage
	GSMUA_Achr2T16780_001_Beta-galactosidase	3	19.251	1	20	1149	1169	UCAACAGG-CUUUCAUGAACU	AGUUCCUGAAAGGCCUGUUGA	Translation
	GSMUA_Achr3T29770_001_Carotenoid_9,10(9',10')-cleavage_dioxygenase	3	23.093	1	20	1100	1119	UUCCACAGCUCUAUUGAACU	AGGUCAAUGGAGCUGUGAAA	Cleavage
	GSMUA_Achr4T13580_001_Beta-galactosidase_5	3	17.552	1	21	439	459	UUCCAUAGCUUUCUUGAACGG	CCGUUCAAGAUGGCUAUGCAA	Translation
	GSMUA_Achr4T03250_001_Histone_deacetylase_5	3	20.356	1	21	436	456	UUCCAUAGCUUUAUUGAACUU	GAAUCCAAUGAAGCUAUGGGA	Cleavage
	GSMUA_Achr3T00420_001_Putative_Pre-mRNA-splicing_factor_syf2	3	13.374	1	20	941	960	UCCACAGGCUCUCUUGAACU	AGAUCGAGAGAGCCUUUGGA	Cleavage
	GSMUA_Achr1T04040_001_kinesin_motor_domain_containing_protein,_putative,_expressed	3	14.27	1	20	1355	1374	UUCCACAGCUAUUUUGAACU	UGUUUAAAAUAGCUGAGGAA	Cleavage
	GSMUA_Achr11T08880_001_Tryptophanyl-tRNA_synthetase,_cytoplasmic	3	15.405	1	21	592	612	UUCCACAGCUUUCUUGAAUGU	ACAUUUAAUAAGGUUGUGGGA	Cleavage
	GSMUA_Achr10T26610_001_Putative_Predicted_protein	3	17.162	1	21	229	249	UUCCACAGCUUUCUUGAAUGU	ACAUUAAGGAAAGCUGUUGAA	Cleavage
	GSMUA_Achr11T09300_001_Putative_Probable_polygalacturonase	3	19.363	1	21	268	288	UUCCACAGCUUUCUUGAAUGU	GCAUUUGAGAAAGCGGUGGAG	Cleavage
	GSMUA_Achr11T08770_001_Putative_ZOS1-20_-_C2H2_zinc_finger_protein,_expressed	3	17.522	1	21	2139	2159	UCCACAGGCUUUCUUGAAGUG	UGCUUCAGUAAAGUUUGUGGA	Cleavage
	GSMUA_Achr3T19990_001_Putative_uncharacterized_protein_(Fragment)	3	23.772	1	20	395	414	UUCCGCAGCUUUCUUGAACU	CUUUCAAGAAGGCUGCGGAG	Cleavage
	GSMUA_Achr4T01340_001_1-aminocyclopropane-1-carboxylate_synthase_8	3	21.861	1	21	274	294	UUCCAGUGCUUUCUUGAACUU	GAGUUCAAGAAGGCACUGGCG	Cleavage
	GSMUA_Achr1T04420_001_1-aminocyclopropane-1-carboxylate_synthase_CMA101	3	21.899	1	21	274	294	UUCCAGUGCUUUCUUGAACUU	GAGUUCAAGAGAGCACUGGCG	Cleavage
	GSMUA_Achr11T15710_001_Putative_Spermatogenesis-associated_protein_20	3	17.63	1	20	659	678	UUCCACAGGUUUCGUGAACU	AGUUCCCUAGGCCUGUGGAA	Cleavage
	GSMUA_Achr3T07960_001_Putative_Myosin_head_domain_containing_protein,_expressed	3	11.25	1	21	2864	2883	UUCCAGAGCUUUCUUGAAGUU	AACUUCAA-AAAGCUCUGGAU	Cleavage
	GSMUA_Achr2T09900_001_amine_oxidase,_putative,_expressed	3	15.617	1	21	1396	1416	UUCCAGAGCUUUCUUGAAGUU	GACUUAGAUGAAGCUCUGGAA	Cleavage
	GSMUA_Achr10T15970_001_Protein_SENSITIVE_TO_PROTON_RHIZOTOXICITY_1	3	16.097	1	20	353	372	UGCCAAAGCUUUCUUGAACU	UGAUCAAGAAUGCUUUGGCA	Translation
	GSMUA_Achr2T01790_001_plant_neutral_invertase_domain_containing_protein,_expressed	3	22.406	1	20	859	878	UCCACAGGCUUUUUUGAACU	AGUUGGGAAAAGACUGUGGA	Cleavage
	GSMUA_Achr1T18800_001_Threonyl-tRNA_synthetase,_mitochondrial	3	14.766	1	21	832	852	AUCCAGAGCUUUCUUGAACUU	GAGGUCAAGAACGUUUUGGAU	Translation
	GSMUA_Achr10T14170_001_Citrate_synthase,_glyoxysomal	3	16.082	1	21	931	951	UUUCACAGCUUUCAUGAACUU	GAGUUCAUUGAAGGUGUGAAG	Cleavage
	GSMUA_Achr10T28700_001_Homeobox_protein_knotted-1-like_2	3	24.199	1	20	318	337	UUUCACAGCUUUCAUGAACU	ACUUUAUGAAAACUGUGAAG	Translation
	GSMUA_Achr3T06140_001_Potassium_transporter_6	3	16.625	1	21	1756	1776	UUCCAGAGCUUUCUCGAACUU	GAGUUCGAGAAGGAUCUGGUA	Cleavage
	GSMUA_Achr10T11350_001_Vacuolar-sorting_receptor_3	3	18.725	1	20	773	792	UGCACAGGCUUUCUUGAACU	AGUACAACAAAGACUGUGCA	Cleavage
	GSMUA_Achr6T05530_001_Serine/threonine-protein_phosphatase_5	3	17.689	1	21	292	312	UUCCAAAGCUUUCUUGAACUU	AAAUUCAAGGAAGCUUUGAAA	Cleavage
	GSMUA_Achr7T17040_001_wall-associated_receptor_kinase-like_20_precursor,_putative,_expressed	3	19.329	1	20	750	769	UUCCAAAGCUUUCUUGAACU	AGGUGAAGGAGGCUUUGGAA	Cleavage
	GSMUA_Achr8T16080_001_expressed_protein	3	18.637	1	21	379	399	UUCCAGAGCUUUCUUGAACUU	GAGUACAAGGAAGCUCUUGAA	Cleavage
	GSMUA_Achr7T09160_001_Putative_phospholipid-transporting_ATPase_5	3	16.025	1	21	538	558	UUCCAGAGCUUUCUUGAACUU	AAGGUCAAGAGAUCUCUGGAG	Translation
	GSMUA_Achr9T19030_001_Putative_Tetratricopeptide_repeat_protein_28	3	21.398	1	21	712	732	UUCCAGAGCUUUCUUGAACUU	GAGUUCAAGGCUGCUCUGGAG	Translation
	GSMUA_Achr7T05820_001_Heat_shock_70_kDa_protein,_mitochondrial	3	20.755	1	21	548	568	UUCCAAAGCUUUCUUGAACUG	UAGUUUUGGAAAUCUUUGGAA	Translation
	GSMUA_Achr8T17110_001_Magnesium-chelatase_subunit_chlD,_chloroplastic	3	16.751	1	21	115	135	UUCCACAGCUUUCUUGAAAUU	GAUCUCAAGAAAGCUGUAGAG	Cleavage
	GSMUA_Achr6T01570_001_40S_ribosomal_protein_S13	3	21.63	1	20	272	291	UGCCACAGCUUUCUUGAACU	UGAUUAAGAAGGCUGUGGCA	Cleavage
	GSMUA_Achr5T18010_001_Probable_methyltransferase_PMT21	3	20.282	1	20	623	642	UUCCACAGCUUUCUUGAGCU	UGCGCAAGCAAGCUGUGGAA	Cleavage
	GSMUA_Achr5T06230_001_Putative_Heat_shock_70_kDa_protein_4L	3	16.564	1	21	1798	1818	UUCCACAGCUUUUUUGAACUU	GAGUUGCAAAAGGCUGUGGAG	Cleavage
	GSMUA_Achr8T23190_001_LysM_domain-containing_GPI-anchored_protein_1	3	19.529	1	20	141	160	UUCCACAGCUGUAUUGAACU	UGUUCAAUGCAGUUGUGGAC	Cleavage
	GSMUA_Achr6T00460_001_Glutamate_receptor_3.4	3	13.859	1	20	1613	1632	UUCCACAGCUGUAUUGAACU	ACUUCGAUGCAGCUGUGGGG	Cleavage
	GSMUA_Achr7T23890_001_ABC_transporter_A_family_member_7	3	16.576	1	21	3020	3040	UUCCAAAGCUUUCUUGAACGG	CCGUUAGAGAAACUUUUGGAA	Translation
	GSMUA_Achr8T30900_001_Phosphoglucomutase,_cytoplasmic_2	3	23.303	1	20	1155	1174	UUCCAAAGCUUUCUUGAACG	UGGUGAAGAAAGCUUUGGGA	Cleavage
	GSMUA_Achr6T12040_001_60S_ribosomal_protein_L32-1	3	14.61	1	21	301	321	UACCACAGCUUUCUUGAACUU	GGGUUCAAGAAAUUUGUGGUC	Translation
	GSMUA_Achr7T08510_001_Pleiotropic_drug_resistance_protein_6	3	21.219	1	21	3349	3369	UUCCACAGCUUUCGUGAACUU	AGGUUGACGAUAGCUGUGGAG	Translation
	GSMUA_Achr7T00120_001_B3_domain-containing_protein_Os07g0563300	3	20.134	1	21	2655	2676	UUACACAGCUUU-CAUGAACUU	ACGUCCAUGCAAAGCUGUGUAA	Cleavage
	GSMUA_Achr8T05590_001_exostosin,_putative,_expressed	3	21.307	1	21	2148	2169	UUCCACAGUUUUCU-UGAACUU	GAGUUCAGAGAGAACUGUGGAG	Cleavage
	GSMUA_Achr8T21520_001_Myb_transcription_factor,_putative,_expressed	3	18.171	1	21	314	334	UUCCACUGCUUUCUUGAACUU	AAGCUCAAGCAAACAGUGGAA	Translation
	GSMUA_Achr7T21360_001_Putative_Proteasome-associated_protein_ECM29_homolog	3	17.663	1	21	5524	5544	UUCCACAACUUUCUUGAACUU	AAGUUCCAGCAUGUUGUGGAA	Translation
	GSMUA_Achr6T12370_001_Stromal_70_kDa_heat_shock-related_protein,_chloroplastic	3	17.453	1	20	478	497	UCCACAGGCUUUCUUGAAAU	GUCUUGAGAAAGCUUGUGGA	Cleavage
	GSMUA_AchrUn_randomT08320_001_Putative_Tyrosyl-tRNA_synthetase	3	20.323	1	20	401	420	UUCUACAGCUUUCUUGAACU	AGAUCUGGAAAGCUGUAGGA	Cleavage
	GSMUA_Achr5T22350_001_expressed_protein	3	20.755	1	21	2095	2115	UUCCUCAGCUUUCUUGAACUU	AAGUCUGAGGAGGCUGAGGAA	Cleavage
	GSMUA_Achr8T03800_001_B3_domain-containing_protein_Os07g0563300	3	20.666	1	21	1666	1686	UUCCUCAGCUUUCUUGAACUU	GAGUUCGAGGAAUAUGAGGAA	Translation
	GSMUA_Achr9T17130_001_expressed_protein	3	18.502	1	21	712	732	UUCCAAAGCUUUCUUGAAGUU	GACUUAAAGAAUGUUUUGGAG	Translation
	GSMUA_Achr5T07990_001_Nuclear_cap-binding_protein_subunit_1	3	16.443	1	21	909	930	UUCCAAAGCUU-UCUUGAAGUU	AGCUGCAAGAGAAGCUUUGGAA	Cleavage
	GSMUA_Achr5T21470_001_exostosin_family_domain_containing_protein,_expressed	3	14.415	1	21	1491	1511	UUGCACAGCUUUCUUGAACUU	AGGUUCAAGAAAUUUGUGCAC	Translation
	GSMUA_Achr9T11210_001_CHR4/MI-2-LIKE,_putative,_expressed	3	14.114	1	21	652	672	UUGCACAGCUUUCUUGAACUU	AAGUACAAGAGGGAUGUGCAA	Cleavage
	GSMUA_Achr8T10940_001_Putative_uncharacterized_protein_Sb01g028920	3	22.483	1	21	2161	2181	UUCCACAGCUUUCAUGAACAU	AUGUUUGUGGAAGCUAUGGAA	Cleavage
	GSMUA_Achr5T08570_001_MAC/Perforin_domain_containing_protein,_putative,_expressed	3	15.854	1	20	797	816	UUCCACAGCUUUCAUGAACA	UUUUCAUUAAAGCUGUGGAU	Cleavage
	GSMUA_Achr6T14860_001_expressed_protein	3	22.457	1	21	1357	1377	UUCCACAGCUUCCUUGAACUU	GAGUUCAAGGGUGAUGUGGAG	Translation
	GSMUA_Achr6T06260_001_Phosphatidylinositol-4-phosphate_5-kinase_2	3	23.389	1	21	927	947	UUCCACAGCUGUGUUGAACUU	AGGUUCAGCACAGCUGAGGGA	Cleavage
	GSMUA_Achr8T14250_001_ABC_transporter_G_family_member_28	3	16.809	1	20	2579	2598	UUCCACAGCUGUGUUGAACU	AUUUCAACACAGCUGUGAAG	Cleavage
	GSMUA_Achr5T27150_001_protein_kinase_family_protein,_putative,_expressed	3	18.364	1	20	1913	1932	UUCCACAGCUGUGUUGAACU	AGGUCAUCGCAGCUGUGGGA	Cleavage
	GSMUA_Achr6T15810_001_CBL-interacting_protein_kinase_18	3	21.721	1	21	1543	1562	UUCCACAGCUUUCUUGUACUU	GAGUAUGAGAA-GCUGUGGAA	Translation
	GSMUA_Achr7T23630_001_MLO-like_protein_1	3	16.385	1	20	851	870	UUCAACAGCUUUCUUGAACU	AUUUCAAGAAAGUUGUUGGU	Cleavage
	GSMUA_Achr5T26180_001_Putative_Exocyst_complex_component_7	3	18.164	1	20	1163	1182	UUCAACAGCUUUCUUGAACU	ACUUUGAGGAAGCUGUUGAG	Cleavage
	GSMUA_Achr6T16180_001_Putative_Diphosphomevalonate_decarboxylase	3	20.639	1	21	1288	1308	UUCAACAGCUUUCUUGAACUG	CAGUCCAUGAAAGAUGUUGAA	Cleavage
	GSMUA_Achr5T08320_001_Putative_Scarecrow-like_protein_9	3	24.946	1	20	604	623	UUCAACAGCUUUCUUGAACU	AGCGCAGGAGAGCUGUUGAA	Cleavage
	GSMUA_AchrUn_randomT19330_001_CK1_CaseinKinase_1a.2_-_CK1_includes_the_casein_kinase_1_kinases,_expressed	3	19.297	1	21	468	489	UUCCACA-CCUUUCUUGAACUU	AGGAUCAAGAAAGGGUGUGGAA	Cleavage
	GSMUA_AchrUn_randomT10160_001_Putative_Pentatricopeptide_repeat-containing_protein_At4g16835,_mitochondrial	3	22.389	1	21	865	885	UUCCACAGCUUUCUCGAACGG	UCGCUUGGGAAAGCUGUGGAC	Cleavage
	GSMUA_Achr6T20160_001_cytidylyltransferase_domain_containing_protein,_expressed	3	23.492	1	20	786	805	UCCACAGGCUUUCUUGAAUU	GAUUCAGGAGAGCCUGUUGA	Cleavage
	GSMUA_Achr9T11980_001_Putative_Cysteine-rich_receptor-like_protein_kinase_10	3	13.719	1	20	5779	5798	UCCACAGGCUUUCUUGAAUU	AAUGCAACAACGCCUGUGGA	Translation
	GSMUA_Achr5T14080_001_Histidyl-tRNA_synthetase	3	21.476	1	21	592	612	UACCAUAGCUUUCUUGAACUU	AAGUUCAAGAAAUCAAUGGUG	Translation
	GSMUA_AchrUn_randomT16260_001_ELMO/CED-12_family_protein,_putative,_expressed	3	17.961	1	21	601	621	UUCCAGAACUUUCUUGAACUG	CAGUUCAAAGAAGUCCUGGAA	Cleavage
	GSMUA_Achr6T17860_001_DEAD/DEAH_box_helicase_domain_containing_protein,_expressed	3	15.225	1	20	1691	1710	UUCCAGAACUUUCUUGAACU	AGUACAUGAAAAUUCUGGAA	Translation
	GSMUA_Achr9T17810_001_Ubiquitin-conjugating_enzyme_E2_19	3	21.939	1	20	518	537	UUCCACCGCUUUCUUGAACU	AGUUCAGGAAGAUGGUGGAG	Translation
	GSMUA_Achr7T25210_001_protein_kinase,_putative,_expressed	3	16.366	1	20	473	492	UUCCACCGCUUUCUUGAACU	AGUUCAAGAUGGAGGUGGAG	Translation
	GSMUA_Achr6T14550_001_protein_kinase,_putative,_expressed	3	23.304	1	20	383	402	UUCCACCGCUUUCUUGAACU	AGUUCAAGAUGGAGGUGGAG	Translation
	GSMUA_Achr6T14570_001_Serine/threonine-protein_kinase_PBS1	3	24.36	1	20	32	51	UUCCACCGCUUUCUUGAACU	AGUUCAAGAUGGAGGUGGAG	Translation
	GSMUA_Achr6T36560_001_Probable_methyltransferase_PMT8	3	19.41	1	20	1304	1323	UUCCAUAGCUUUCUUGAACG	UGUUUGAGAAGGAUAUGGAA	Cleavage
	GSMUA_Achr5T12130_001_Hypothetical_protein	3	19.366	1	21	28	48	UUCCAUAGCUUUCUUGAACGG	CCUGUGAAGAAAGCUAUGGAA	Cleavage
	GSMUA_Achr9T23710_001_Luminal-binding_protein_5	3	18.044	1	21	970	990	UUCCAUAGCUUUCUUGAACGG	CCUGUGAAGAAAGCUAUGGAA	Cleavage
	GSMUA_Achr5T20500_001_Putative_WD_repeat-containing_protein_70	3	23.326	1	20	991	1010	UUCCAUAGCUUUAUUGAACU	GGAUCAAUACAGCUAUGGAG	Translation
	GSMUA_Achr5T13380_001_Putative_Structural_maintenance_of_chromosomes_protein_6	3	16.531	1	20	446	465	UUCCACAGCUAUAUUGAACU	ACUUCAAUAUUGAUGUGGAA	Translation
	GSMUA_Achr6T11410_001_GAGA-binding_protein,_putative,_expressed	3	20.587	1	20	704	723	UUCCAGAGCUUUCUUGAACG	CAUUUAAGAAGGUUCUGGAG	Cleavage
	GSMUA_Achr7T10520_001_MYB_family_transcription_factor,_putative,_expressed	3	19.042	1	21	2413	2433	UUCCACAGCUUUCUUGAAUGU	ACAUUAAGGAAAGCUGUUGAA	Cleavage
	GSMUA_Achr7T02560_001_Putative_Zinc_finger_protein_VAR3,_chloroplastic	3	22.75	1	21	391	411	UUCCGCAGCUUUCUUGAACUU	GAGUUCGUGAAAGCUGCCGAA	Cleavage
	GSMUA_Achr5T26170_001_Hypothetical_protein	3	20.889	1	21	166	186	UUCCAUAGCUUUCUUGAAAUU	GAUGACAAGGGAGCUAUGGAA	Cleavage
	GSMUA_Achr6T12350_001_Putative_E3_ubiquitin-protein_ligase_UPL1	3	17.697	1	21	2149	2169	UUCCAUAGCUUUCUUGAAAUU	GAUUUGGUGAGAGCUAUGGAA	Cleavage
	GSMUA_Achr8T06610_001_Putative_Pentatricopeptide_repeat-containing_protein_At4g02750	3	19.73	1	21	673	693	UUCCAGUGCUUUCUUGAACUU	AGGUUCGAGGAGGCAUUGGGA	Cleavage
	GSMUA_Achr6T15320_001_Actin-depolymerizing_factor_1	3	24.598	1	21	304	324	UUCCAGUGCUUUCUUGAACUU	AGGUUCAAGAGAGAACUGGAU	Cleavage
	GSMUA_Achr8T11930_001_COP9_signalosome_complex_subunit_1	3	14.538	1	21	1141	1161	UUCCAGUGCUUUCUUGAACUU	GGGUUAGAGAAAGAACUGGAA	Cleavage
	GSMUA_Achr5T15120_001_Threonine_dehydratase_biosynthetic,_chloroplastic	3	15.491	1	20	777	796	UUCCAGUGCUUUCUUGAACU	AGGUCAAGGAACCAUUGGAA	Translation
	GSMUA_Achr7T05910_001_CAMK_CAMK_like.6_-_CAMK_includes_calcium/calmodulin_depedent_protein_kinases,_expressed	3	17.7	1	21	1424	1444	UUCCAGAGCUUUCUUGAAGUU	AACUUGAAGAGGGAUCUGGAA	Cleavage
	GSMUA_AchrUn_randomT04190_001_expressed_protein	3	19.352	1	21	346	366	UUCCAGAGCUUUCUUGAAGUU	AACAGCCAGAAAGCUCUGGAA	Cleavage
	GSMUA_Achr5T07270_001_Whole_genome_shotgun_sequence_of_line_PN40024,_scaffold_4.assembly12x_(Fragment)	3	14.804	1	21	709	729	UUCCAGAGCUUUCUUGAAGUU	GACUACGAGGAAGAUCUGGAA	Cleavage
	GSMUA_Achr7T03280_001_Serine/threonine-protein_kinase_Nek4	3	24.202	1	21	205	225	UGCCAAAGCUUUCUUGAACUU	GAGUUCAAGGAAGCUUGGGUG	Cleavage
	GSMUA_Achr7T21780_001_NAC_domain-containing_protein_68	3	20.757	1	21	337	357	UGCCAAAGCUUUCUUGAACUU	GGGAUCAAGAAAGCUUUGGUC	Cleavage
	GSMUA_Achr9T10320_001_Probable_beta-1,3-galactosyltransferase_20	3	19.393	1	20	1258	1277	UGCCAAAGCUUUCUUGAACU	AGUGCAAGAAGGCUUUGUCA	Cleavage
	GSMUA_Achr5T07590_001_NAC_domain-containing_protein_68	3	20.055	1	21	736	756	UGCCAAAGCUUUCUUGAACUU	GAGUUCCAGGGUGCUUUGGCA	Translation
	GSMUA_Achr5T02110_001_HVT1,_putative,_expressed	3	15.543	1	21	670	690	UUCCACAACUUUUUUGAACUG	CAGUUGAGAAAGAUUGUGGAA	Translation
	GSMUA_Achr8T06310_001_Whole_genome_shotgun_sequence_of_line_PN40024,_scaffold_77.assembly12x_(Fragment)	3	18.548	1	20	691	710	UCCACAGGCUUUUUUGAACU	AGUUGGGAAAAGACUGUGGA	Cleavage
	GSMUA_Achr7T02210_001_Pyrophosphate--fructose_6-phosphate_1-phosphotransferase_subunit_beta	3	22.426	1	21	698	718	AUCCAGAGCUUUCUUGAACUU	AAGUUCCAGCAAGUUUUGGAU	Cleavage
	GSMUA_Achr6T34670_001_L-ascorbate_oxidase_homolog	3	21.939	1	20	512	531	AUCCAGAGCUUUCUUGAACU	UGUUGCAGAAAGCUCUGGAU	Cleavage
	GSMUA_Achr8T20850_001_Heat_shock_cognate_70_kDa_protein	3	18.206	1	21	16	36	UUCCACAGGUUUCAUGAACUU	AAGUGCAUGGAACCCGUGGAA	Cleavage
	GSMUA_Achr6T34530_001_Pleiotropic_drug_resistance_protein_3	3	23.121	1	21	2500	2520	UUCCACAGGUUUCAUGAACUU	GAGGUCAUGGAGCUUGUGGAG	Cleavage
	GSMUA_Achr8T06060_001_Putative_CUE_domain_containing_protein,_expressed	3	16.617	1	19	46	65	UCCACAGGC-UUUCAUGAAC	GUUCAUGAAAAGUUUGUGGA	Translation
	GSMUA_Achr5T16970_001_Putative_DNA_mismatch_repair_protein_Mlh1	3	20.88	1	21	850	870	UUCCACAGCUUUCUUGAAGGG	UCCUUGAAGAGAGCUGUAGAA	Cleavage
	GSMUA_Achr6T30550_001_bZIP_transcription_factor_TRAB1	3	16.642	1	20	938	957	UUCCACAGCUUUCUUGAAGG	CUCUCGAGAAAGUUGUGGAG	Cleavage
	GSMUA_Achr8T02310_001_nsp1-like_C-terminal_region_family_protein,_expressed	3	18.947	1	21	1861	1881	UUCCAGAGCUUUAUUGAACUU	GAGAUUGAUAAGGCUCUGGAG	Cleavage
	GSMUA_Achr9T17210_001_Putative_Exportin-7	3	18.319	1	20	306	325	UUUCACAGCUUUCAUGAACU	AGUUGAUGAAAGCUCUGAAG	Cleavage
	GSMUA_Achr9T04540_001_LIMR_family_protein_At5g01460	3	15.602	1	21	796	816	UUCCAUAGCUUUCUUGAAUUU	GGAUUGAAGAAAGCUAUUGAA	Cleavage
	GSMUA_Achr5T10480_001_Arginine/serine-rich-splicing_factor_RSP40	3	19.678	1	21	246	266	UCCGCAGGCUUUCUUGAACUG	CAGUUCAAGAAGGCCUUCGGC	Cleavage
	GSMUA_Achr6T21750_001_Hypothetical_protein	3	19.602	1	20	448	467	CCACAUGCUUUCUUGAACCG	UGGUUGAAGAGAGCAUGUGA	Cleavage
	GSMUA_AchrUn_randomT18700_001_Cell_division_protease_ftsH_homolog_8,_mitochondrial	3	23.949	1	21	730	750	UUCCAGAGCUUUCUCGAACUU	AAGUUGGAGGAAGCUCAGGAA	Cleavage
	GSMUA_AchrUn_randomT16360_001_T-complex_protein_1_subunit_delta	3	15.602	1	21	22	42	UUCCAAAGCUUUCGUGAACUU	GAGUUUGCAGAAGCUUUGGAG	Cleavage
	GSMUA_Achr6T04520_001_AGAP000951-PA,_putative,_expressed	3	18.644	1	21	319	339	UUCCAAAGCUUUCGUGAACUU	AAAUGCAUGGAAGCUUUGGAA	Cleavage
	GSMUA_Achr6T19510_001_Putative_Serine/threonine-protein_kinase_Nek4	3	23.374	1	20	206	225	UGCACAGGCUUUCUUGAACU	AGUUCAAGGAAGCCUGGGUG	Cleavage
	GSMUA_Achr9T29660_001_Putative_Serine/threonine-protein_kinase_Nek5	3	20.363	1	20	194	213	UGCACAGGCUUUCUUGAACU	AGUUCAAGGAAGCCUGGGUG	Cleavage
	GSMUA_Achr6T16900_001_Vacuolar-sorting_receptor_3	3	14.764	1	20	773	792	UGCACAGGCUUUCUUGAACU	AGUACAACAAAGACUGUGCA	Cleavage
	GSMUA_Achr1T02370_001_heavy_metal-associated_domain_containing_protein,_expressed	2	15.742	1	21	127	147	UUCCACGGCUUUCUUGAACUU	AGGGUCAGGAAAGCCGUGGAA	Cleavage
	GSMUA_Achr9T02970_001_Putative_N-alpha-acetyltransferase_15,_NatA_auxiliary_subunit	3	21.24	1	21	937	957	UUCCACGGCUUUCUUGAACUU	AAGUUUCAGGAAGCCGUGGAU	Cleavage
	GSMUA_Achr10T19060_001_Putative_Pumilio_domain-containing_protein_C6G9.14	3	16.984	1	21	1555	1575	GUUCAGGAAAGCCCGUGGAAA	UUUUCACGGGCUUUACUGAAG	Cleavage
	GSMUA_Achr4T22330_001_LRR_receptor-like_serine/threonine-protein_kinase_FEI_1	3	22.111	1	20	504	523	GUUCAGGAAAGCCCGUGGAA	UUCCAUGGGCUUUCCUGCAG	Cleavage
	GSMUA_Achr10T06370_001_growth-regulating_factor,_putative,_expressed	0	16.878	1	21	309	329	UCCACAGGCUUUCUUGAACGG	CCGUUCAAGAAAGCCUGUGGA	Cleavage
	GSMUA_Achr1T23840_001_growth-regulating_factor,_putative,_expressed	0	14.481	1	21	360	380	UCCACAGGCUUUCUUGAACGG	CCGUUCAAGAAAGCCUGUGGA	Cleavage
	GSMUA_Achr1T21940_001_Putative_Whole_genome_shotgun_sequence_of_line_PN40024,_scaffold_16.assembly12x_(Fragment)	0	22.297	1	21	342	362	UCCACAGGCUUUCUUGAACGG	CCGUUCAAGAAAGCCUGUGGA	Cleavage
	GSMUA_Achr2T04650_001_growth-regulating_factor,_putative,_expressed	0	18.182	1	21	486	506	UCCACAGGCUUUCUUGAACGG	CCGUUCAAGAAAGCCUGUGGA	Cleavage
	GSMUA_Achr8T30640_001_Putative_Whole_genome_shotgun_sequence_of_line_PN40024,_scaffold_2.assembly12x_(Fragment)	0	16.524	1	21	342	362	UCCACAGGCUUUCUUGAACGG	CCGUUCAAGAAAGCCUGUGGA	Cleavage
	GSMUA_Achr6T01270_001_growth-regulating_factor,_putative,_expressed	0	20.302	1	21	342	362	UCCACAGGCUUUCUUGAACGG	CCGUUCAAGAAAGCCUGUGGA	Cleavage
	GSMUA_AchrUn_randomT04320_001_growth-regulating_factor,_putative,_expressed	0	19.65	1	21	342	362	UCCACAGGCUUUCUUGAACGG	CCGUUCAAGAAAGCCUGUGGA	Cleavage
	GSMUA_Achr1T27000_001_growth-regulating_factor,_putative,_expressed	1.5	20.829	1	21	336	356	UCCACAGGCUUUCUUGAACGG	UCGUUCAAGAAAGCGUGUGGA	Cleavage
	GSMUA_Achr3T15140_001_growth_regulating_factor_protein,_putative,_expressed	1.5	21.549	1	21	759	779	UCCACAGGCUUUCUUGAACGG	UCGUUCAAGAAAGCAUGUGGA	Cleavage
	GSMUA_AchrUn_randomT15490_001_Predicted_protein	1.5	20.009	1	21	759	779	UCCACAGGCUUUCUUGAACGG	UCGUUCAAGAAAGCAUGUGGA	Cleavage
	GSMUA_Achr8T04970_001_growth-regulating_factor,_putative,_expressed	1.5	19.51	1	21	783	803	UCCACAGGCUUUCUUGAACGG	UCGUUCAAGAAAGCAUGUGGA	Cleavage
	GSMUA_Achr7T27480_001_growth-regulating_factor,_putative,_expressed	1.5	23.221	1	21	792	812	UCCACAGGCUUUCUUGAACGG	UCGUUCAAGAAAGCAUGUGGA	Cleavage
	GSMUA_Achr8T26530_001_metalloendopeptidase/_metallopeptidase/_zinc_ion_binding_protein,_putative,_expressed	1.5	17.737	1	21	765	785	UCCACAGGCUUUCUUGAACGG	UCGUUCAAGAAAGCAUGUGGA	Cleavage
	GSMUA_Achr9T23740_001_Putative_Katanin_p80_WD40_repeat-containing_subunit_B1_homolog_1	1.5	24.052	1	21	273	293	UCCCACAACUUUAUUGAACUG	CGGCUCAAUAAAGUUGUGGGA	Cleavage
	GSMUA_Achr7T02330_001_growth_regulating_factor_protein,_putative,_expressed	2.5	18.075	1	21	351	371	UCCACAGGCUUUCUUGAACGG	CCGCUCAAGAAAGCCUGUCGA	Cleavage
	GSMUA_Achr10T13160_001_Putative_Cornifelin_homolog	3	17.372	1	21	508	528	UCCACAGGGUUUCGUGAACGG	UCGUUCACCAGACCCUAUGGA	Cleavage
miRmiR397(b)	GSMUA_Achr9T03350_001_Laccase-4	0	13.75	1	20	697	716	UUGAGUGCAGCGUUGAUGAG	CUCAUCAACGCUGCACUCAA	Cleavage
	GSMUA_Achr11T24220_001_Laccase-22	1	18.492	1	21	672	692	UCAUUGAGUGCAGCGUUGAUG	CAUCAACGCGGCACUCAAUGA	Cleavage
	GSMUA_Achr3T15320_001_Laccase-2	1	12.109	1	21	675	695	UCAUUGAGUGCAGCGUUGAUG	CAUCAACGCUGCCCUCAAUGA	Translation
	GSMUA_Achr9T28310_001_Laccase-4	1	11.654	1	20	718	737	UUGAGUGCAGCGUUGAUGAG	CUCAUCAACGCCGCACUCAA	Translation
	GSMUA_Achr6T34080_001_Laccase-17	1	15.142	1	20	685	704	UUGAGUGCAGCGUUGAUGAG	CUGAUCAACGCUGCACUCAA	Cleavage
	GSMUA_Achr9T03380_001_Laccase-4	1	10.928	1	20	667	686	UUGAGUGCAGCGUUGAUGAG	CUGAUCAACGCUGCACUCAA	Cleavage
	GSMUA_Achr6T33880_001_Laccase-25	1	12.251	1	20	653	672	AUUGAGUGCAGCGUUGAUGA	UCAUCAACUCUGCACUCAAU	Cleavage
	GSMUA_Achr2T16380_001_Laccase-4	1.5	12.146	1	20	706	725	UUGAGUGCAGCGUUGAUGAG	UUGAUCAACGCUGCACUCAA	Cleavage
	GSMUA_Achr8T20780_001_Laccase-17	1.5	17.32	1	20	697	716	UCAUUGAGUGCAGCGUUGAU	AUCAACGCUGCACUCAACGA	Cleavage
	GSMUA_Achr9T03700_001_Laccase-22	2	14.389	1	20	679	698	UUGAGUGCAGCGUUGAUGAG	AUCAUCAACGCAGCACUCAA	Translation
	GSMUA_Achr6T33600_001_Laccase-22	2	18.669	1	20	673	692	UUGAGUGCAGCGUUGAUGAG	AUCAUCAACGCCGCACUCAA	Translation
	GSMUA_Achr6T35540_001_Putative_pectinesterase/pectinesterase_inhibitor_28	2	16.991	1	21	696	716	UCAUUGAGUGCAGCGUUGAUG	UAUCAACGCUGCCCUCAAUGC	Translation
	GSMUA_Achr6T05000_001_Laccase-17	2	17.954	1	20	628	647	UCAUUGAGUGCAGCGUUGAU	AUCAACGCUGCUGUCAAUGA	Translation
	GSMUA_Achr6T04600_001_Tubulin_beta-1_chain	2.5	21.371	1	20	334	353	UUGAGUGCAGCGUUGAUGAG	CUCGUCGACGCUGUGCUCGA	Cleavage
	GSMUA_Achr6T15470_001_Probable_protein_phosphatase_2C_38	2.5	17.265	1	20	940	959	UUGAGUGCAGCGUUGAUGAG	CUUGUCAAAGCUGCACUUAA	Cleavage
	GSMUA_Achr11T09830_001_transmembrane_amino_acid_transporter_protein,_putative,_expressed	3	14.215	1	20	1564	1583	UUGAGUGCAGCGUUGAUGAG	AUCAUCAGCGCUGCACUUGG	Cleavage
	GSMUA_Achr3T09960_001_Laccase-3	3	18.837	1	20	664	683	UUGAGUGCAGCGUUGAUGAG	UUCAUCAACGCGGCCCUCAA	Translation
	GSMUA_Achr1T13190_001_Putative_Long-chain-fatty-acid--CoA_ligase_3	3	19.679	1	20	1849	1868	UUGAGUGCAGCGUUGAUGAG	CUGGUCACUGCUGCACUCAA	Cleavage
	GSMUA_Achr2T15830_001_Putative_Heat_shock_70_kDa_protein_4L	3	23.301	1	21	66	86	UCAUUGAGUGCAGCGUUGAUG	CAUCGACGUGGUGCUCAAUGA	Cleavage
	GSMUA_Achr1T17970_001_Whole_genome_shotgun_sequence_of_line_PN40024,_scaffold_31.assembly12x_(Fragment)	3	16.79	1	20	418	437	UCAUUGAGUGCAGCGUUGAU	CUCAACGCUGCAAUUGAUGA	Cleavage
	GSMUA_Achr1T07700_001_Lon_protease_homolog_2,_peroxisomal	3	17.456	1	20	697	716	AUUGAGUGCAGCGUUGAUGA	UUAUCAAUGCUGGAUUCAGU	Cleavage
	GSMUA_Achr3T07370_001_Putative_Preprotein_translocase_subunit_secY	3	21.456	1	21	594	614	AUUGAGUGCAGCGUUGAUGAG	UUCUUCAAUGCAGUACUCAAU	Translation
	GSMUA_Achr8T30270_001_Putative_Long-chain-fatty-acid--CoA_ligase_4	3	18.141	1	21	2013	2033	UUGAGUGCAGCGUUGAUGAGA	UCUGGUCACUGCUGCACUCAA	Cleavage
	GSMUA_Achr5T16890_001_protein_kinase_family_protein,_putative,_expressed	3	20.44	1	20	115	134	UUGAGUGCAGCGUUGAUGAG	AUCAUCAACGUCGCACUCAG	Translation
	GSMUA_Achr5T25890_001_Putative_S-(hydroxymethyl)glutathione_dehydrogenase	3	22.16	1	20	1051	1070	UCAUUGAGUGCAGCGUUGAU	GCCAACGCUGCAUUCGAUGA	Cleavage
	GSMUA_Achr6T31580_001_cbbY_protein-related,_putative,_expressed	3	16.672	1	21	1377	1397	UCAUUGAGUGCAGCGUUGAUG	UAUUGAUGAUGCACUUAAUGA	Cleavage
miR398(a-c)	GSMUA_Achr2T17520_001_Pyruvate_kinase_isozyme_A,_chloroplastic	2.5	23.11	1	21	567	587	UGUGUACUCAGGUCGCCCCUG	CAGGGGAGACUUGGGUGCACA	Cleavage
	GSMUA_Achr11T24440_001_SLT1_protein,_putative,_expressed	3	24.621	1	20	551	570	UGUGUUCUCAGGUCGCCCCU	AGGAGCGACCGGAGAAUGCA	Translation
	GSMUA_Achr4T26590_001_60S_ribosomal_protein_L37-1	3	23.994	1	20	82	101	UGUGUUCUUAGGUCGCCCCU	AGGGGCGACCGAAGAGAACA	Translation
	GSMUA_Achr4T05640_001_Whole_genome_shotgun_sequence_of_line_PN40024,_scaffold_2.assembly12x_(Fragment)	3	17.909	1	20	371	390	AGUGUUCUCGGGUCGCCCCU	AGGGGCUGCUGGAGAACACU	Translation
	GSMUA_Achr4T19180_001_Putative_uncharacterized_protein	3	17.021	1	20	2843	2862	UGAGUUCUCAGGUAGCCCCU	AUGUGCUACCUGAGAGUUCA	Cleavage
	GSMUA_Achr4T04940_001_Cytokinin_riboside_5'-monophosphate_phosphoribohydrolase_LOG1	3	21.612	1	21	118	138	UAUGUACUCAGGUCGCCCCUG	CAGAAGCGGCCUGAGUACAUG	Cleavage
	GSMUA_Achr1T04880_001_Dynamin-related_protein_5A	3	19.235	1	20	452	471	UGUGUUCUCAGGUUGCCCCU	AGGGUCAACCUGAGAGCAUU	Cleavage
	GSMUA_Achr9T22920_001_Villin-4	3	14.544	1	20	2552	2571	UGUGUUCUCAGGGCGCCCCU	AGGUGAGCCCUGAGAACAUG	Cleavage
	GSMUA_Achr6T21440_001_Putative_Chromosome_transmission_fidelity_protein_18_homolog	3	18.673	1	21	1956	1976	UGUGUUCUCAGGUCGCCCAUG	CAUGGGCCACCUGAUAGCACA	Cleavage
	GSMUA_Achr8T17150_001_Hypothetical_protein	3	20.377	1	20	531	549	UGUGUCCUCAGGUCGCCCAU	AUGGGUGAC-UGAGGACAUA	Translation
	GSMUA_Achr8T05960_001_Whole_genome_shotgun_sequence_of_line_PN40024,_scaffold_104.assembly12x_(Fragment)	3	22.745	1	20	242	261	UGUGUUGUCAGGUCGCCCCU	AGGCGCGACCUGACGGCGUA	Cleavage
	GSMUA_Achr5T28190_001_expressed_protein	3	20.697	1	21	1091	1111	UGUGUACUCAGGUCGCCCAUG	UAUGGGCGAGGUGGGUGCACA	Translation
	GSMUA_Achr5T25020_001_Serine/threonine-protein_kinase_PBS1	3	19.336	1	20	302	321	UGUGUUCUCAGGUCGCCCUU	AAGGGCGUCUUGAGAGCACU	Cleavage
miR479	GSMUA_Achr9T09150_001_40S_ribosomal_protein_S11	2.5	21.71	1	21	151	171	CGUGAUAUUGGUUCGGUUCAU	AUGAACCGAACCAUUAUCAUA	Cleavage
	GSMUA_Achr7T08510_001_Pleiotropic_drug_resistance_protein_6	2.5	16.986	1	20	4525	4544	CGUGAUAUUGGUUCGGCUCA	UGGGCUGAUCCAAUAUCAUG	Cleavage
	GSMUA_Achr6T35270_001_40S_ribosomal_protein_S11	3	15.742	1	21	241	261	CGUGAUAUUGGUUCGGUUCAU	AUGAACCGAACCAUUAUCGUA	Cleavage
miR5179	GSMUA_Achr9T20950_001_MADS-box_transcription_factor_16	1	15.163	1	20	361	380	UUUUGCUCAAGACCGCGCAA	CUGCGCGGUCUUGAGCAAAA	Cleavage
	GSMUA_Achr2T17400_001_Putative_Elongation_factor_2	2	20.919	1	20	255	274	UUUUGUUCAAGACCGCGCAA	UUGCUUGGUCUUGAACAAGA	Cleavage
	GSMUA_Achr1T01300_001_HEAT_repeat_family_protein,_putative,_expressed	2.5	21.118	1	20	1662	1681	UUUGCACAAGACCGCGCAAC	UCUGCGCGGUCUUGUGCAGA	Cleavage
	GSMUA_Achr1T07700_001_Lon_protease_homolog_2,_peroxisomal	3	21.955	1	20	575	593	UUUUGCUCAAGAACGCGCAA	UUGC-UGUUCUUGAGCAGAA	Cleavage
	GSMUA_Achr1T04880_001_Dynamin-related_protein_5A	3	15.738	1	20	1012	1031	UUUUGAUCAAGACCGCGCCA	UGCCGUGUUUUUGAUCAAAA	Cleavage
	GSMUA_Achr1T02610_001_E3_ubiquitin-protein_ligase_UPL3	3	23.2	1	20	4231	4250	UGUUGCUCAAGACCGCGCAA	UUGCGCCGACUUCAGCAACA	Cleavage
miR528(a-b)	GSMUA_Achr3T00540_001_transmembrane_protein,_putative,_expressed	1.5	11.619	1	21	97	117	UGGAAGGGACAUGGAGAGGAG	UUCCUCUCCAUGUUCCUUCUG	Cleavage
	GSMUA_Achr3T14780_001_transmembrane_protein,_putative,_expressed	1.5	10.659	1	21	97	117	UGGAAGGGACAUGGAGAGGAG	UUCCUUUCCAUGUUCCUUCUA	Cleavage
	GSMUA_Achr3T18420_001_F-box_protein_At2g32560	2	13.243	1	21	40	60	UGGAAGGGACAUGGAGAGGAG	CUCCUCUCCAAGUCCCUUCCC	Translation
	GSMUA_Achr1T18030_001_transmembrane_protein,_putative,_expressed	2	12.037	1	21	97	117	UGGAAGGGACAUGGAGAGGAG	UUCCUUUCCAUGUUCCUUCUG	Cleavage
	GSMUA_Achr6T16010_001_F-box_protein_At2g32560	2	9.464	1	21	337	357	UGGAAGGGACAUGGAGAGGAG	CUCCUCUCCAAGUCUCUUCCG	Translation
	GSMUA_Achr3T04830_001_Putative_Serine/threonine-protein_kinase_fray2	2.5	14.576	1	21	240	260	UGGAAAGGGCAUGCAGAGGAG	UUUUUCUGUAUGUUCUUUCCA	Cleavage
	GSMUA_Achr10T06740_001_Superoxide_dismutase_[Cu-Zn],_chloroplastic	2.5	13.858	1	21	69	89	UGGAAAGGGCAUGCAGAGGAG	UUCCCCUGCGCGCCCUUUCCA	Translation
	GSMUA_Achr10T03480_001_Hypothetical_protein	2.5	20.017	1	20	375	394	UGGAAGGGACAUGGAGAGGA	UCCUGUUCAUGUUCCUUCCG	Cleavage
	GSMUA_Achr8T21510_001_Phospholipid-transporting_ATPase_1	2.5	13.037	1	21	1839	1859	UGGAAGGGGCAUGCAGAGGAG	CUACUCUUCAUGCUCCUUCCA	Cleavage
	GSMUA_Achr7T25200_001_Shaggy-related_protein_kinase_iota	2.5	15.22	1	20	978	997	UGGAAAGGGCAUGCAGAGGA	UCCUCUGCCUGCUCUUUUUA	Cleavage
	GSMUA_Achr11T10630_001_expressed_protein	3	10.631	1	21	320	340	UGGAAGGGGCAUGCAGAGGAG	UUCUUUGGCAUGCCUCUUCUA	Cleavage
	GSMUA_Achr4T24730_001_kinesin_motor_domain_containing_protein,_expressed	3	24.524	1	20	2616	2635	UGGAAGGGGCAUGCAGAGGA	UUCUCUGCAGUCUCCUUCCA	Translation
	GSMUA_Achr3T31520_001_Shaggy-related_protein_kinase_iota	3	15.11	1	20	1089	1108	UGGAAAGGGCAUGCAGAGGA	UCCUCUGCCUUCUCUUUUCA	Translation
	GSMUA_Achr10T12230_001_DAG_protein,_chloroplast_precursor,_putative,_expressed	3	7.577	1	21	106	126	UGGAAGGGACAUGGAGAGGAG	CUUCACUCCAUGUCCCUUUCC	Cleavage
	GSMUA_Achr1T08730_001_Cyclic_nucleotide-gated_ion_channel_4	3	14.26	1	21	556	576	UGGAAGGGACAUGGAGAGGAG	UUCCUCUUCGAGUACCUUCCA	Translation
	GSMUA_Achr8T33080_001_Arogenate_dehydratase/prephenate_dehydratase_6,_chloroplastic	3	11.497	1	21	177	197	UGGAAGGGGCAUGCAGAGGAG	CUCCUCCGCCUCCCCCUUCCA	Translation
	GSMUA_Achr7T16220_001_Histone-lysine_N-methyltransferase_ASHR3	3	21.331	1	21	685	705	UGGAAGGGGCAUGCAGAGGAG	UUUCUCCGCUUGCCUCUUCCA	Cleavage
	GSMUA_Achr7T23600_001_Putative_Leucyl-tRNA_synthetase,_cytoplasmic	3	15.156	1	20	2606	2625	UGGAAAGGGCAUGCAGAGGA	AACUCUGCAUGCCUUUUCUA	Cleavage
	GSMUA_Achr9T15220_001_Presequence_protease_1,_chloroplastic/mitochondrial	3	16.55	1	21	812	832	UGGAAAGGGCAUGCAGAGGAG	UUACUUUGCAUGCCCUUUUCC	Cleavage
	GSMUA_AchrUn_randomT01130_001_Putative_Mitochondrial_Rho_GTPase_1	3	16.232	1	21	794	814	UGGAAAGGGCAUGCAGAGGAG	UUUUUCUACAUGCUCUUUUCA	Cleavage
	GSMUA_Achr5T25940_001_Hypothetical_protein	3	15.282	1	20	93	112	UGGAAUGGGCAUGCAGAGGA	UCCUCAGCAAGCUCAUUUCA	Translation
	GSMUA_Achr8T22800_001_Hypothetical_protein	3	15.953	1	19	615	634	UGGAAGGG-ACAUGGAGAGG	CCUCUCCAUGUGCCCUUCCU	Translation
miR529	GSMUA_Achr4T26940_001_Hypothetical_protein	1	21.658	1	21	681	701	AGAAGAGAGAGAGUACAGCCU	GGGUUGUGCUCUCUCUCUUCU	Cleavage
	GSMUA_Achr9T29330_001_Putative_OsSPL16_-_SBP-box_gene_family_member,_expressed	1	15.559	1	21	831	851	AGAAGAGAGAGAGUACAGUCU	AGAUUGUGCUCUCUCUCUUCU	Cleavage
	GSMUA_Achr9T01380_001_Putative_OsSPL16_-_SBP-box_gene_family_member,_expressed	1	17.408	1	21	867	887	AGAAGAGAGAGAGUACAGUCU	GGAUUGUGCUCUCUCUCUUCU	Cleavage
	GSMUA_Achr7T22940_001_Putative_Squamosa_promoter-binding-like_protein_16	1	20.818	1	20	724	743	AGAAGAGAGAGAGUACAGUC	GAUUGUGCUCUCUCUCUUCU	Cleavage
	GSMUA_AchrUn_randomT21900_001_Putative_Squamosa_promoter-binding-like_protein_16	1	18.25	1	20	763	782	AGAAGAGAGAGAGUACAGUC	GAUUGUGCUCUCUCUCUUCU	Cleavage
	GSMUA_AchrUn_randomT05850_001_Putative_Squamosa_promoter-binding-like_protein_16	1	16.468	1	20	796	815	AGAAGAGAGAGAGUACAGUC	GAUUGUGCUCUCUCUCUUCU	Cleavage
	GSMUA_AchrUn_randomT08380_001_Putative_Squamosa_promoter-binding-like_protein_18	1	16.718	1	20	874	893	AGAAGAGAGAGAGUACAGUC	GAUUGUGCUCUCUCUCUUCU	Cleavage
	GSMUA_Achr5T25090_001_Putative_Squamosa_promoter-binding-like_protein_18	1	18.283	1	20	862	881	AGAAGAGAGAGAGUACAGUC	GAUUGUGCUCUCUCUCUUCU	Cleavage
	GSMUA_Achr3T11170_001_Putative_Squamosa_promoter-binding-like_protein_17	1.5	15.388	1	21	651	671	AGAAGAGAGAGAGUACAGCCU	AAGCUGUGCUCUCUCUCUUCU	Cleavage
	GSMUA_Achr4T01450_001_Whole_genome_shotgun_sequence_of_line_PN40024,_scaffold_7.assembly12x_(Fragment)	1.5	16.711	1	20	751	770	AGAAGAGAGAGAGUACAGCC	AGCUGUGCUCUCUCUCUUCU	Cleavage
	GSMUA_Achr9T20220_001_Putative_Squamosa_promoter-binding-like_protein_17	1.5	16.505	1	21	408	428	AGAAGAGAGAGAGUACAGCCU	AAGCUGUGCUCUCUCUCUUCU	Cleavage
	GSMUA_Achr7T20510_001_Putative_Squamosa_promoter-binding-like_protein_14	1.5	19.672	1	20	679	698	AGAAGAGAGAGAGUACAGCC	AGCUGUGCUCUCUCUCUUCU	Cleavage
	GSMUA_Achr8T25550_001_Putative_Squamosa_promoter-binding-like_protein_17	1.5	18.257	1	20	688	707	AGAAGAGAGAGAGUACAGCC	AGCUGUGCUCUCUCUCUUCU	Cleavage
	GSMUA_Achr7T02020_001_Putative_Squamosa_promoter-binding-like_protein_17	1.5	13.337	1	20	694	713	AGAAGAGAGAGAGUACAGCC	AGCUGUGCUCUCUCUCUUCU	Cleavage
	GSMUA_Achr9T27660_001_Putative_Squamosa_promoter-binding-like_protein_17	1.5	18.288	1	20	766	785	AGAAGAGAGAGAGUACAGCC	AGCUGUGCUCUCUCUCUUCU	Cleavage
	GSMUA_Achr6T22280_001_Putative_Squamosa_promoter-binding-like_protein_17	1.5	19.447	1	20	898	917	AGAAGAGAGAGAGUACAGCC	AGCUGUGCUCUCUCUCUUCU	Cleavage
	GSMUA_Achr4T03880_001_Putative_Squamosa_promoter-binding-like_protein_17	2.5	18.224	1	21	615	635	AGAAGAGAGAGAGUACAGCCU	AAGCCGUGCUCUCUCUCUUCU	Cleavage
	GSMUA_Achr2T11780_001_Hypothetical_protein	2.5	11.338	1	21	1375	1395	AGAAGAGAGAGAAUACAGCCU	GGGCUGUAUUCUUUCUUCUCU	Cleavage
	GSMUA_Achr4T12470_001_Putative_uncharacterized_protein_Sb04g004940	2.5	15.676	1	21	811	830	AGAAGAGAGAGAGUACAGCCG	CGGC-GUGCUCUCUCUCUUCU	Cleavage
	GSMUA_Achr1T05160_001_Glycylpeptide_N-tetradecanoyltransferase_1	2.5	17.442	1	21	862	882	AGAAGGGAGAGAGUACAGGCU	AGUUUCUACUCUCUUCCUUCU	Cleavage
	GSMUA_Achr11T08440_001_RNA_recognition_motif_containing_protein,_putative,_expressed	2.5	15.8	1	21	2572	2592	AGAAGAGAGAGACUACAGCCU	AGGCCGCAGUCUCUUUCUUCU	Cleavage
	GSMUA_Achr3T27050_001_Glutamate_receptor_3.1	2.5	11.837	1	20	9	28	AGAAGAGAGGGAGUACAGCC	GGCUCUGUUUCCUCUCUUCU	Cleavage
	GSMUA_Achr11T15690_001_early-responsive_to_dehydration_protein-related,_putative,_expressed	2.5	17.676	1	20	54	73	AGAAGAGAGAGAGUACUGCC	GGUGGUGCUCUCCCUCUUCU	Cleavage
	GSMUA_Achr6T36010_001_Putative_Squamosa_promoter-binding-like_protein_12	2.5	16.748	1	21	1114	1133	AGAAGAGAGAGAGUACAGCCA	UGGC-GUGCUCUCUCUCUUCU	Cleavage
	GSMUA_Achr9T23140_001_Putative_Squamosa_promoter-binding-like_protein_12	2.5	15.701	1	21	979	998	AGAAGAGAGAGAGUACAGCCG	CGGC-GUGCUCUCUCUCUUCU	Cleavage
	GSMUA_Achr5T21990_001_Putative_Squamosa_promoter-binding-like_protein_12	2.5	23.535	1	21	1063	1082	AGAAGAGAGAGAGUACAGCCG	CGGC-GUGCUCUCUCUCUUCU	Cleavage
	GSMUA_Achr9T14160_001_Putative_Squamosa_promoter-binding-like_protein_12	2.5	17.835	1	21	1114	1133	AGAAGAGAGAGAGUACAGCCG	CGGC-GUGCUCUCUCUCUUCU	Cleavage
	GSMUA_Achr6T35780_001_Glycylpeptide_N-tetradecanoyltransferase_1	2.5	21.555	1	21	769	789	AGAAGGGAGAGAGUACAGGCU	AGCUUCUAUUCUCUUCCUUCU	Cleavage
	GSMUA_Achr9T28870_001_Hypothetical_protein	2.5	19.517	1	20	63	82	AGAAGGGAGAGAGUACAGGC	GCCUUUCCUUUCUCCCUUCU	Cleavage
	GSMUA_Achr9T03750_001_Rop_guanine_nucleotide_exchange_factor_1	2.5	20.14	1	21	133	153	AGAAGAGAGAGACUACAGCCU	AGGCUGGAGCCUCUUUCUUCU	Cleavage
	GSMUA_Achr8T23820_001_Hypothetical_protein	2.5	10.031	1	20	1303	1322	AGAAGAGAGAGAGUACAGUC	CACAGUGCUCUCUCUCUUCU	Cleavage
	GSMUA_Achr3T27750_001_Putative_Squamosa_promoter-binding-like_protein_12	3	17.094	1	20	1129	1148	AGAAGAGAGAGAGUACAGCC	CGUCGUGCUCUCUCUCUUCU	Cleavage
	GSMUA_Achr3T20680_001_Potassium_channel_AKT1	3	12.331	1	20	1121	1140	AGAAGCGAGAGAGUACAGCC	UGUUUUACUCUCUCGUUUCU	Cleavage
	GSMUA_Achr3T30260_001_Hypothetical_protein	3	15.775	1	20	1936	1955	AGAAGAGAGAGAGUACAGGC	UCUUGUAUUCUUUUUCUUCU	Cleavage
	GSMUA_Achr10T01330_001_lipase_class_3_family_protein,_putative,_expressed	3	15.151	1	20	337	356	AGAAGAGAGAGAGAACAGCC	AUCUGUUCGCUCUCUCUUCU	Cleavage
	GSMUA_Achr2T11880_001_Hypothetical_protein	3	13.415	1	21	925	945	AGAAGAGAGAGAGAACAGCCU	GGGUUGUUUUGUCGCUCUUCU	Translation
	GSMUA_Achr2T11510_001_Actin-depolymerizing_factor_1	3	3.646	1	20	191	210	AGAAGGGAGAGAGUACAGGC	UCCUGUACUCACUCCUUUUU	Translation
	GSMUA_Achr3T20910_001_Putative_T-complex_protein_1_subunit_delta	3	15.883	1	21	283	302	AGAAGGGAGAGAGUACAGGCU	AGCCAGUACUCU-UCCCUUCU	Translation
	GSMUA_Achr10T05880_001_expressed_protein	3	16.333	1	21	2260	2280	AGAAGAGAGAGACUACAGCCU	AAGCAGCAGUCUCUCUCUUCU	Cleavage
	GSMUA_Achr11T19580_001_Putative_Squamosa_promoter-binding-like_protein_18	3	13.901	1	20	802	821	AGAAGAGAGAGAGUACAGUC	GAUCGUGCUCACUCUCUUCU	Translation
	GSMUA_Achr1T13970_001_Protease_Do-like_1,_chloroplastic	3	8.046	1	20	36	55	AGAAGAGAGAGAGUACAGAC	GUCGCCACUCUCUCUCUUCU	Cleavage
	GSMUA_Achr3T03560_001_ubiquitin_carboxyl-terminal_hydrolase_family_protein,_expressed	3	20.299	1	20	48	67	AGAAGAGAGGGAGUACAGCC	GGUUGUGCUUCCUCUUUUCA	Cleavage
	GSMUA_Achr1T05220_001_SWIM_zinc_finger_family_protein,_putative,_expressed	3	22.557	1	20	2071	2090	AGAAGAGAGAGAGUACUGCC	AGUAGUACUCUUUCUCUUCG	Cleavage
	GSMUA_Achr3T17930_001_LIMR_family_protein_At5g01460	3	18.187	1	20	1602	1621	AGAAGAGAGAGAGUACUGCC	UGCAGUACUCACACUCUUCU	Translation
	GSMUA_Achr3T19090_001_plant_neutral_invertase_domain_containing_protein,_expressed	3	22.427	1	20	26	45	AGAAGAGAGAGAGUACACCC	AGGUGGACUCGCUCUCUUCU	Translation
	GSMUA_AchrUn_randomT18700_001_Cell_division_protease_ftsH_homolog_8,_mitochondrial	3	19.207	1	20	458	477	AGAAGAGAGAGAGAACAGCC	UGCUGUUUUCUUCCUCUUCU	Cleavage
	GSMUA_Achr6T06820_001_Putative_zinc_finger,_C3HC4_type_domain_containing_protein,_expressed	3	16.261	1	20	396	415	AGAAGAGAGAGAGAACAGCC	GGUUUUUUUUUUUCUCUUCU	Cleavage
	GSMUA_AchrUn_randomT20700_001_Uncharacterized_protein_At4g15970	3	18.294	1	20	37	56	AGAAGAGAGAGAGGACAGCC	CGCUGUCUUUCCUCUCUUCU	Translation
	GSMUA_Achr6T14480_001_Putative_Alpha-1,2-mannosyltransferase_ALG9	3	15.647	1	20	634	653	AGAAGAGAGAGAGGACAGCC	GGCUGGCCUUUCUCUAUUCU	Cleavage
	GSMUA_AchrUn_randomT11110_001_Glycylpeptide_N-tetradecanoyltransferase_1	3	23.291	1	21	835	855	AGAAGGGAGAGAGUACAGGCU	AGCUUCUACACUCUUCCUUCU	Cleavage
	GSMUA_Achr6T18610_001_Putative_Transcriptional_corepressor_SEUSS	3	24.119	1	21	95	114	AGAAGGGAGAGAGUACAGGCU	AGCCUG-GUUCUCUCCCUUCU	Cleavage
	GSMUA_Achr5T22630_001_Squamosa_promoter-binding-like_protein_12	3	17.576	1	20	1111	1130	AGAAGAGAGAAAGUACAGCC	CGUUGUGCUUGCUCUCUUCU	Translation
	GSMUA_Achr7T17630_001_Probable_nucleolar_GTP-binding_protein_1	3	22.041	1	21	1052	1072	AGAAGAGAGAGACUACAGCCU	AGGCUGCAGUCUUAUUCUUCU	Cleavage
	GSMUA_Achr8T32690_001_ABC_transporter_I_family_member_6,_chloroplastic	3	13.281	1	20	565	584	AGAAGAGAGAGAGUACAGAC	GUAUGUAUUCUUACUCUUCU	Cleavage
	GSMUA_Achr9T23560_001_Putative_transporter_arsB	3	15.504	1	20	1162	1181	AGAAAAGAGAGAGUAUAGCC	GGAUACAAUCUCUCUUUUCU	Cleavage
miR535(a-d)	GSMUA_Achr6T29840_001_SEY1,_putative,_expressed	1.5	21.677	1	20	1205	1224	UGACAGCGAGAGAGAGCAAG	CUGGCUUUCUCUCGCUGUCA	Cleavage
	GSMUA_Achr10T03540_001_Sodium/hydrogen_exchanger_6	2	21.714	1	20	112	131	UUGACGACGAGAGAGAGCAC	GUGCUUUCUUUCGUCGUCGG	Cleavage
	GSMUA_Achr3T06140_001_Potassium_transporter_6	2	13.024	1	21	185	205	AGACAACGAGAGAGAGCACGC	GCGUGCUCUCUUUCGUUUUCU	Cleavage
	GSMUA_Achr4T16070_001_Sucrose-phosphate_synthase	2.5	20.507	1	21	2800	2819	UUGACCACGAGAGAGAGCACG	UGUG-UCUCUUUCGUGGUCAA	Cleavage
	GSMUA_Achr4T12470_001_Putative_uncharacterized_protein_Sb04g004940	2.5	21.18	1	21	813	834	UGACA-AAGAGAGAGAGCACGC	GCGUGCUCUCUCUCUUCUGUCA	Cleavage
	GSMUA_Achr1T17780_001_Putative_Extended_synaptotagmin-1	2.5	24.411	1	20	444	463	UGACAAAGAGAGAGAGCACG	CGUGUUCUUUUUCUUUGUUG	Cleavage
	GSMUA_Achr4T03880_001_Putative_Squamosa_promoter-binding-like_protein_17	2.5	20.619	1	20	619	639	UGACA-AAGAGAGAGAGCACG	CGUGCUCUCUCUCUUCUGUCA	Cleavage
	GSMUA_Achr3T27750_001_Putative_Squamosa_promoter-binding-like_protein_12	2.5	17.967	1	20	1132	1152	UGACA-AAGAGAGAGAGCACG	CGUGCUCUCUCUCUUCUGUCA	Cleavage
	GSMUA_Achr10T23280_001_Putative_Squamosa_promoter-binding-like_protein_12	2.5	19.063	1	20	1261	1281	UGACA-AAGAGAGAGAGCACG	CGUGCUCUCUCUCUUCUGUCA	Cleavage
	GSMUA_Achr4T26940_001_Hypothetical_protein	2.5	20.894	1	20	685	705	UGACA-AAGAGAGAGAGCACG	UGUGCUCUCUCUCUUCUGUCA	Cleavage
	GSMUA_Achr4T01450_001_Whole_genome_shotgun_sequence_of_line_PN40024,_scaffold_7.assembly12x_(Fragment)	2.5	14.156	1	20	754	774	UGACA-AAGAGAGAGAGCACG	UGUGCUCUCUCUCUUCUGUCA	Cleavage
	GSMUA_Achr3T11170_001_Putative_Squamosa_promoter-binding-like_protein_17	2.5	16.031	1	20	655	675	UGACA-AAGAGAGAGAGCACG	UGUGCUCUCUCUCUUCUGUCA	Cleavage
	GSMUA_Achr2T09710_001_Putative_Whole_genome_shotgun_sequence_of_line_PN40024,_scaffold_3.assembly12x_(Fragment)	2.5	15.964	1	20	82	101	UGACACCGAGAGAGAGCAGG	CCUGUGGUCUCUCGGUGUCA	Cleavage
	GSMUA_Achr6T10280_001_GEM-like_protein_1	2.5	10.741	1	21	424	444	UGACGCCGAGAGAGAGCACGC	GCGUGCUAUCUGUCGGCGUCG	Translation
	GSMUA_Achr9T15570_001_choline_transporter-related,_putative,_expressed	2.5	24.861	1	20	198	217	UGACGCCGAGAGAGAGCACG	CCUGCUCGCUCUCGGCGUCG	Cleavage
	GSMUA_Achr5T07340_001_Protein_phosphatase_2c,_putative	2.5	23.629	1	20	98	117	UGACGCCGAGAGAGAGCACG	CUUGCUCUCCCUCGGCGUCG	Translation
	GSMUA_Achr9T23140_001_Putative_Squamosa_promoter-binding-like_protein_12	2.5	22.669	1	21	981	1002	UGACA-AAGAGAGAGAGCACGC	GCGUGCUCUCUCUCUUCUGUCA	Cleavage
	GSMUA_Achr5T21990_001_Putative_Squamosa_promoter-binding-like_protein_12	2.5	22.716	1	21	1065	1086	UGACA-AAGAGAGAGAGCACGC	GCGUGCUCUCUCUCUUCUGUCA	Cleavage
	GSMUA_Achr6T36010_001_Putative_Squamosa_promoter-binding-like_protein_12	2.5	16.624	1	21	1116	1137	UGACA-AAGAGAGAGAGCACGC	GCGUGCUCUCUCUCUUCUGUCA	Cleavage
	GSMUA_Achr9T14160_001_Putative_Squamosa_promoter-binding-like_protein_12	2.5	20.109	1	21	1116	1137	UGACA-AAGAGAGAGAGCACGC	GCGUGCUCUCUCUCUUCUGUCA	Cleavage
	GSMUA_Achr9T20220_001_Putative_Squamosa_promoter-binding-like_protein_17	2.5	16.339	1	20	412	432	UGACA-AAGAGAGAGAGCACG	UGUGCUCUCUCUCUUCUGUCA	Cleavage
	GSMUA_Achr5T13440_001_Putative_OsSPL7_-_SBP-box_gene_family_member,_expressed	2.5	23.525	1	20	469	489	UGACA-AAGAGAGAGAGCACG	UGUGCUCUCUCUCUUCUGUCA	Cleavage
	GSMUA_Achr7T22940_001_Putative_Squamosa_promoter-binding-like_protein_16	2.5	21.444	1	20	727	747	UGACA-AAGAGAGAGAGCACG	UGUGCUCUCUCUCUUCUGUCA	Cleavage
	GSMUA_Achr7T20510_001_Putative_Squamosa_promoter-binding-like_protein_14	2.5	21.462	1	20	682	702	UGACA-AAGAGAGAGAGCACG	UGUGCUCUCUCUCUUCUGUCA	Cleavage
	GSMUA_Achr8T25550_001_Putative_Squamosa_promoter-binding-like_protein_17	2.5	17.175	1	20	691	711	UGACA-AAGAGAGAGAGCACG	UGUGCUCUCUCUCUUCUGUCA	Cleavage
	GSMUA_Achr7T02020_001_Putative_Squamosa_promoter-binding-like_protein_17	2.5	16.247	1	20	697	717	UGACA-AAGAGAGAGAGCACG	UGUGCUCUCUCUCUUCUGUCA	Cleavage
	GSMUA_AchrUn_randomT21900_001_Putative_Squamosa_promoter-binding-like_protein_16	2.5	17.616	1	20	766	786	UGACA-AAGAGAGAGAGCACG	UGUGCUCUCUCUCUUCUGUCA	Cleavage
	GSMUA_AchrUn_randomT05850_001_Putative_Squamosa_promoter-binding-like_protein_16	2.5	12.614	1	20	799	819	UGACA-AAGAGAGAGAGCACG	UGUGCUCUCUCUCUUCUGUCA	Cleavage
	GSMUA_Achr9T27660_001_Putative_Squamosa_promoter-binding-like_protein_17	2.5	19.758	1	20	769	789	UGACA-AAGAGAGAGAGCACG	UGUGCUCUCUCUCUUCUGUCA	Cleavage
	GSMUA_AchrUn_randomT08380_001_Putative_Squamosa_promoter-binding-like_protein_18	2.5	12.59	1	20	877	897	UGACA-AAGAGAGAGAGCACG	UGUGCUCUCUCUCUUCUGUCA	Cleavage
	GSMUA_Achr9T01380_001_Putative_OsSPL16_-_SBP-box_gene_family_member,_expressed	2.5	15.235	1	20	871	891	UGACA-AAGAGAGAGAGCACG	UGUGCUCUCUCUCUUCUGUCA	Cleavage
	GSMUA_Achr9T29330_001_Putative_OsSPL16_-_SBP-box_gene_family_member,_expressed	2.5	15.7	1	20	835	855	UGACA-AAGAGAGAGAGCACG	UGUGCUCUCUCUCUUCUGUCA	Cleavage
	GSMUA_Achr6T22280_001_Putative_Squamosa_promoter-binding-like_protein_17	2.5	22.248	1	20	901	921	UGACA-AAGAGAGAGAGCACG	UGUGCUCUCUCUCUUCUGUCA	Cleavage
	GSMUA_Achr5T25090_001_Putative_Squamosa_promoter-binding-like_protein_18	2.5	18.393	1	20	865	885	UGACA-AAGAGAGAGAGCACG	UGUGCUCUCUCUCUUCUGUCA	Cleavage
	GSMUA_Achr8T23820_001_Hypothetical_protein	2.5	8.758	1	19	1307	1326	UGACA-AAGAGAGAGAGCAC	GUGCUCUCUCUCUUCUGUCA	Cleavage
	GSMUA_Achr6T29460_001_tRNA_wybutosine-synthesizing_protein_2/3/4	2.5	17.722	1	19	876	895	UGACAAC-GAGAGAGAGCUC	GAGCUCUCUUUCAGUUGUCA	Cleavage
	GSMUA_Achr9T21250_001_Probable_polyamine_oxidase_4	2.5	16.124	1	20	628	647	UGACCACGAGAGAGAGCACG	CAUGUUCUCUCUGGUGGUCA	Cleavage
	GSMUA_Achr4T00420_001_Uncharacterized_protein_At3g63140,_chloroplastic	3	24.144	1	21	824	844	UGACAGCGAGAGAGAGCACGC	GCAUGCUGUCUCUUGCUGUCG	Cleavage
	GSMUA_Achr10T02670_001_Putative_protein_kinase_domain_containing_protein,_expressed	3	24.467	1	20	3051	3070	UGACGCCGAGAGAGAGCACG	UGUGUUCUCCUUUGGCGUCA	Translation
	GSMUA_Achr2T11010_001_MYB_family_transcription_factor,_putative,_expressed	3	18.528	1	21	730	750	UGACAACGAGAGAGAGCAAGC	GAUUGCUCUCUGUCGUUGUCC	Translation
	GSMUA_Achr4T32520_001_Calcium-transporting_ATPase_1,_plasma_membrane-type	3	17.28	1	20	1893	1912	UGACAACGAGAGCGAGCACG	UGUGGUCGCUCUAGUUGUUA	Cleavage
	GSMUA_Achr4T04470_001_Mitogen-activated_protein_kinase_2	3	20.985	1	20	1178	1197	UGACAAAGAGAGAGAGCACG	UGUGCUAUCUUCCUUUGUCA	Translation
	GSMUA_Achr4T12260_001_Pentatricopeptide_repeat-containing_protein_At4g21190	3	13.514	1	19	10	29	UCACAACG-AGAGAGAGCAC	GUGCUCUCUCUUCGUUGUGC	Translation
	GSMUA_Achr4T00110_001_Putative_expressed_protein	3	17.819	1	20	664	683	AGACAACGAGAGAGAGCACG	CGUUCUCAUUCUCGUUGUUU	Cleavage
	GSMUA_Achr11T21200_001_DEAD-box_ATP-dependent_RNA_helicase_8	3	17.134	1	20	106	125	UUGACGACGAUAGAGAGCAC	GUGCUCUCCGUCGUCGUCGC	Cleavage
	GSMUA_Achr3T12250_001_lung_seven_transmembrane_domain_containing_protein,_putative,_expressed	3	16.009	1	20	480	499	UGACGACGAGAGAGAGCAUG	CAUGCUCGCUGUCGUCGUCC	Translation
	GSMUA_Achr1T21300_001_DELLA_protein_DWARF8	3	21.663	1	20	458	477	UGACGACGAGAGAGAGCAAG	CUUGCUCUCCUUCCUCGUCA	Translation
	GSMUA_Achr4T08390_001_Neutral_ceramidase	3	21.26	1	21	1760	1780	UGACGACGAGAGAGAGCAAGC	GCUUUCUCCCUCCCGUCGUCA	Translation
	GSMUA_Achr3T12450_001_Oligopeptide_transporter_7	3	12.954	1	20	321	340	UGACGACGAGUGAGAGCACG	CGUCUCCUUACUCGUCGUCA	Cleavage
	GSMUA_Achr3T11720_001_UPF0061_protein_azo1574	3	18.763	1	20	574	592	UGACAACGAGAGAGUGCACG	CGUGCACUCUCUC-UUGUUA	Cleavage
	GSMUA_Achr10T07640_001_Putative_Uncharacterized_protein_C119.09c	3	18.325	1	20	120	139	UGCCGACGAGAGAGAGCACG	CGUGCUCUCCGUCGUCGGCU	Translation
	GSMUA_Achr4T13190_001_Putative_Zinc_transporter_zupT	3	17.648	1	20	27	46	UGCCGACGAGAGAGAGCACG	CGCGCUCUCCCUUGUCGGCG	Translation
	GSMUA_Achr3T20910_001_Putative_T-complex_protein_1_subunit_delta	3	22.357	1	20	642	660	UCUGACAACGAGAGAGAGCA	UGCUCUCUGU-GUUGUCAGA	Translation
	GSMUA_Achr2T05240_001_exostosin_family_domain_containing_protein,_expressed	3	8.221	1	20	12	31	UGACUGCGAGAGAGAGCACG	CGUGCCCCUUCUUGCAGUCA	Cleavage
	GSMUA_Achr4T33150_001_Phosphoglycerate_kinase,_chloroplastic	3	19.421	1	21	1004	1023	UGGCAACGAGAGAGAGCACGC	GCGUG-UCUCUUUUGUUGCCA	Cleavage
	GSMUA_Achr10T13180_001_expressed_protein	3	24.121	1	20	500	519	UGACACCGAGAGAGAGCAGG	CCUGCUGCCUCUCGGUGUCU	Cleavage
	GSMUA_Achr4T18500_001_Putative_Probable_urea_active_transporter_1	3	19.029	1	20	672	691	UGACACCGAGAGAGAGCAGG	UCUGAUCCCUCUCGGUGUUA	Cleavage
	GSMUA_Achr1T00630_001_Putative_50S_ribosomal_protein_L18	3	20.302	1	20	113	132	UGACCACGAGAGAGAGCACG	CCUCUUCUCUUUCGUGGUCA	Cleavage
	GSMUA_Achr2T03720_001_Putative_Extended_synaptotagmin-1	3	18.072	1	20	771	790	UAACGACGAGAGAGAGCACG	CGUGCUCUUUUUCCUCGUUG	Cleavage
	GSMUA_Achr4T28600_001_DUF1336_domain_containing_protein,_expressed	3	19.514	1	21	1080	1100	UGACGACGAGAGAGAGCAGGC	GCCAGUUCUCUCUCGUCCUCA	Cleavage
	GSMUA_Achr1T10650_001_ABC_transporter_G_family_member_14	3	16.089	1	20	1872	1891	UGACGACGAGAGAGAGCAGG	CCUGCUCUCCCUCCUCGUCG	Translation
	GSMUA_Achr3T17790_001_tetraspanin_family_protein,_putative,_expressed	3	19.358	1	20	747	766	UGACAAGGAGUGAGAGCACG	UGUGCUCAUAAUCCUUGUCA	Translation
	GSMUA_Achr4T26430_001_Hypothetical_protein	3	17.577	1	21	733	753	UGACAACGAGGGGGAGCACGC	GCAUGCUCCUCCUCGUUGUGA	Cleavage
	GSMUA_Achr8T13230_001_4-coumarate--CoA_ligase-like_4	3	14.236	1	20	237	256	UGACGGCGAGAGAGAGCACG	CGUCGUCUCCCUCGCCGUCA	Translation
	GSMUA_Achr7T19120_001_Putative_tRNA_(cytosine-5-)-methyltransferase_NSUN2	3	15.782	1	20	2036	2055	UGACAACGAGAGAGAGCAAG	CUUGUUCUUUCCGGUUGUCA	Translation
	GSMUA_Achr8T31790_001_PFT1,_putative,_expressed	3	16.111	1	20	533	552	UGACAAUGAGAGAGAGCACG	AGUGUUUUGUCUCAUUGUCA	Cleavage
	GSMUA_Achr7T23630_001_MLO-like_protein_1	3	20.926	1	21	79	100	UGACGACGA-GAGAGAGCAAGC	GUUUGCUCCCUCAUCGUCGUCA	Translation
	GSMUA_Achr7T21260_001_domain_of_unknown_function,_DUF250_domain_containing_protein,_expressed	3	16.311	1	20	711	730	UGCCGACGAGAGAGAGCACG	CGUCUUCCUUCUCGUCGGCA	Cleavage
	GSMUA_Achr9T08170_001_Probable_V-type_proton_ATPase_subunit_H	3	19.305	1	21	906	926	UUGUCAACGAGAGAGAGCACG	UGUGCUUGCUCUCAUUGACGA	Cleavage
	GSMUA_Achr9T00400_001_Putative_S-locus-specific_glycoprotein_S13	3	18.415	1	21	843	862	UUGACAACGAGAAAGAGCACG	UGUGUUCUUUC-CGUUGUCGA	Translation
	GSMUA_AchrUn_randomT07330_001_Putative_Centromere-associated_protein_E	3	22.37	1	20	278	296	UUGACAACGAGAAAGAGCAC	UUGCUCUUUCU-GUUGUCAA	Translation
	GSMUA_AchrUn_randomT13790_001_Casein_kinase_I_isoform_delta-like	3	15.209	1	20	64	83	UUGACAUCGAGAGAGAGCAC	GAGCUUUAUCUCGGUGUCAA	Cleavage
	GSMUA_AchrUn_randomT09290_001_Probable_polyamine_oxidase_4	3	16.197	1	20	661	680	UGACCACGAGAGAGAGCACG	CAUGUUCUUUCUGGUGGUCA	Cleavage
	GSMUA_Achr5T03060_001_60S_ribosomal_protein_L4-1	3	24.604	1	20	459	478	UGACCACGAGAGGGAGCACG	CGAGCUCCCCCUCGUGGUCU	Translation
miRmiR827(a-b)	GSMUA_Achr1T10740_001_Protein_transport_protein_Sec24-like_At3g07100	2.5	20.675	1	20	2454	2473	UUAGAAGACCAUCAGCAAAC	GUAUGCUGAUGCUCUUCUAG	Translation
	GSMUA_Achr5T00550_001_BTB/POZ_domain-containing_protein_At1g30440	2.5	19.723	1	21	1211	1231	UUAGAUGACCAUCAACAAACU	AGUUGGUUGAUGGUUAUCUGG	Cleavage
	GSMUA_Achr6T12350_001_Putative_E3_ubiquitin-protein_ligase_UPL1	2.5	16.832	1	21	1247	1267	UUAGAAGACCAUCAGCAAACA	UGUUUGUUGAUGCUCUUCUAC	Translation
	GSMUA_Achr1T14710_001_T-complex_protein_1_subunit_zeta	3	20.98	1	20	1329	1348	UUAGAAGACCAUCAGCAAAC	UUUUGCUGAUGCUCUUCUGG	Translation
	GSMUA_AchrUn_randomT18170_001_Peroxidase_47	3	17.761	1	20	150	169	UUAGAAGACCAUCAGCAAAC	GCUUGCUGGAGGUCUUCUGA	Translation
miR828(a)	GSMUA_Achr4T21700_001_MYB_family_transcription_factor,_putative,_expressed	1	16.476	1	22	340	361	UCUUGCUCAAGUGAGUAUUCCA	UGGAAUACCCACUUGAGCAAGA	Cleavage
	GSMUA_Achr3T07950_001_Hypothetical_protein	1.5	16.143	1	22	325	346	UCUUGCUCAAGUAAGUAUUCCA	UGGAAUACUUACUUGAGGAAGA	Cleavage
	GSMUA_Achr2T17960_001_Hypothetical_protein	2	15.614	1	22	340	361	UCUUGCUCAAGUGAGUAUUCCA	UGGAAUACUCACUUGAGCAGAA	Cleavage
	GSMUA_Achr3T20680_001_Potassium_channel_AKT1	2	23.18	1	22	2030	2051	UCUUGCUCAAGUAAGUAUUCCA	UCGAGUUCUUACUUGAGCAAGG	Cleavage
	GSMUA_Achr3T20430_001_Serine/threonine-protein_phosphatase_PP2A-1_catalytic_subunit	2.5	20.807	1	20	781	800	UCUUGUUCAAGUGAGUAUUC	GGAUACACAUUUGGACAAGA	Cleavage
	GSMUA_Achr1T06570_001_lipase,_putative,_expressed	2.5	18.626	1	21	140	160	UCUUACUCAAGUGAGUAUUCC	GGAAUACUAACUUAAGUAAGG	Cleavage
	GSMUA_Achr10T29960_001_Probable_RNA-dependent_RNA_polymerase_1	2.5	11.876	1	20	910	929	UGUUGCUCAAGUGAGUAUUC	GAAUGGUUACUUGAGCAAUA	Cleavage
	GSMUA_Achr7T16220_001_Histone-lysine_N-methyltransferase_ASHR3	2.5	12.778	1	21	794	814	UCUUGAUCAAGUGAGUAUUCC	GGAAUGUUUACUUAAUCAAGA	Cleavage
	GSMUA_AchrUn_randomT23060_001_Serine/threonine-protein_phosphatase_PP2A-1_catalytic_subunit	2.5	13.399	1	20	1144	1163	UCUUGUUCAAGUGAGUAUUC	GGAUACACAUUUGGACAAGA	Cleavage
	GSMUA_Achr8T14540_001_Putative_Myb-related_protein_308	2.5	17.454	1	23	343	365	CUCUUGCUCAAGUGAGUAUUCCA	UGGAAUACUCACUUGUGCAAAAG	Cleavage
	GSMUA_Achr7T10880_001_ATP-binding_domain-containing_protein,_putative,_expressed	2.5	15.039	1	20	1177	1196	UCUUGCUCGAGUGAGUAUUC	AAAUACUCACUCGAGGAAGA	Cleavage
	GSMUA_Achr11T23500_001_Hypothetical_protein	3	16.226	1	22	334	355	UCUUGCUCAAGUGAGUAUUCCA	UGGAACGCACACUUGGGCAAGA	Cleavage
	GSMUA_Achr11T22570_001_Enolase	3	18.452	1	22	899	920	UCUUGAUCAAGUGAGUAUUCCA	UUGAAGACCCAUUUGAUCAGGA	Cleavage
	GSMUA_Achr4T17480_001_histidine_acid_phosphatase,_putative,_expressed	3	12.712	1	20	223	242	UCUUGGUCAAGUGAGUAUUC	GAAAAGUCACUAGACCAAGA	Translation
	GSMUA_Achr3T13670_001_Probable_polygalacturonase_At1g80170	3	19.678	1	20	1332	1351	UCUUGCUCGAGUGAGUAUUC	GAAUGUUGGUUCGAGCAAGA	Cleavage
	GSMUA_Achr10T14030_001_Transcription_repressor_MYB5	3	13.759	1	22	397	418	UCUUGCUCAGGUGAGUAUUCCA	UGGAACACCCACCUCAGCAAGA	Cleavage
	GSMUA_Achr3T07940_001_Whole_genome_shotgun_sequence_of_line_PN40024,_scaffold_16.assembly12x_(Fragment)	3	16.897	1	22	322	343	UCUUGCUCAGGUGAGUAUUCCA	UGGAACACAAACCUGAGCAAGA	Cleavage
	GSMUA_Achr1T23920_001_Putative_Guanine_nucleotide-binding_protein_alpha-2_subunit	3	17.237	1	20	1525	1543	UCUUGCUCAAGUAAGUAUUC	GAAUACUU-UUUGAGCAAGG	Cleavage
	GSMUA_Achr4T22000_001_tetratricopeptide_repeat_domain_containing_protein,_expressed	3	17.943	1	21	1019	1039	UCUUGCUCAAGUCAGUAUUCC	GAAAUAUUGAUAUGAGCAAGA	Translation
	GSMUA_Achr4T14080_001_expressed_protein	3	13.435	1	20	462	481	UCUUGCUCAAGUCAGUAUUC	GAAAGUUGACUUGAGCAAGC	Cleavage
	GSMUA_Achr2T16200_001_Myb-related_protein_MYBAS2	3	21.236	1	22	295	316	UCUUGCUCAUGUGAGUAUUCCA	UGGAGAACUCACAUGAGAAAGA	Cleavage
	GSMUA_Achr10T10480_001_Putative_receptor_protein_kinase_ZmPK1	3	20.07	1	20	1562	1581	UGUUGCUCAAGUGAGUAUUC	GGAAACUAACUUGGGCAACA	Cleavage
	GSMUA_Achr7T26860_001_Hypothetical_protein	3	14.461	1	22	34	55	UCUUGAUCAAGUGAGUAUUCCA	UCGAAUACUUGCUUGAUUCAGA	Cleavage
	GSMUA_Achr9T08620_001_expressed_protein	3	16.562	1	21	1079	1099	UCUUGAUCAAGUGAGUAUUCC	GGCAUACCGACUUGAUCAAGA	Cleavage
	GSMUA_Achr5T18810_001_Enolase	3	13.987	1	22	899	920	UCUUGAUCAAGUGAGUAUUCCA	UUGAAGACCCAUUUGAUCAGGA	Cleavage
	GSMUA_Achr8T22700_001_Putative_lipoxygenase_5	3	21.755	1	20	303	322	UCUUGUUCAAGUGAGUAUUC	GGAUGCUUUCUUGGACAAGA	Cleavage
	GSMUA_Achr6T14860_001_expressed_protein	3	22.002	1	20	1026	1045	UCUUGUUCAAGUGAGUAUUC	GGAUAUUGAGUUGAACAAGA	Translation
	GSMUA_Achr7T18500_001_Putative_uncharacterized_protein	3	23.134	1	21	632	652	UCUUGCUCGAGUGAGUAUUCC	GGAGUAAUUACUCGAGCAAGC	Cleavage
	GSMUA_Achr9T11680_001_patatin-like_phospholipase_family_protein,_expressed	3	20.815	1	20	3318	3337	UCUUGCUCAAUUGAGUAUUC	GAGUGUUCAAUUGAGCCAGA	Cleavage
	GSMUA_Achr7T04730_001_Putative_Guanine_nucleotide-binding_protein_alpha-2_subunit	3	20.537	1	20	1741	1759	UCUUGCUCAAGUAAGUAUUC	GAAUACUU-CUUGAGCAGGG	Cleavage
	GSMUA_Achr5T14480_001_FAM10_family_protein_At4g22670	3	11.181	1	21	20	40	UCUUGCUCAAGUCAGUAUUCC	GAAAUAUUGAUAUGAGCAAGA	Translation
	GSMUA_Achr8T02640_001_Myb-related_protein_MYBAS1	3	19.134	1	22	310	331	UCUUGCUCAUGUGAGUAUUCCA	UGGAGGACUCACAUGAGGAAGA	Cleavage
	GSMUA_AchrUn_randomT12550_001_Protein_STRUBBELIG-RECEPTOR_FAMILY_6	3	23.554	1	20	2115	2134	UCUUGCUCAUGUGAGUAUUC	GAGGGCUAACAUGAGCAAGA	Cleavage
