# Supplementary material for: Identification and Expression Analyses of miRNAs from Two Contrasting Flower Color Cultivars of Canna by Deep Sequencing
Source: PLoS One. 2016 Jan 22;11(1):e0147499. doi: 10.1371/journal.pone.0147499 (PMC4723037; doi:10.1371/journal.pone.0147499)
Supplement: S8 Table — (XLSX) [file pone.0147499.s011.xlsx]

## Sheet: novel miRNAs targets
Supplementary Data 8:Predicted targets of putative novel miRNAs
miRNA_Acc.	Target_Acc and discription	Expectation	UPE	miRNA_start	miRNA_end	Target_start	Target_end	miRNA_aligned_fragment	Target_aligned_fragment	Inhibition
miRNA1	GSMUA_Achr3T30890_001_Putative_Myosin-J_heavy_chain	2.5	13.386	1	22	2849	2870	GCAAGUUUGUCCUUGGCUACAU	AAGAAGCCAAGGACAAGCUUGA	Cleavage
miRNA2	GSMUA_Achr3T18170_001_Putative_Multidrug_and_toxin_extrusion_protein_1	3	19.972	1	20	625	644	UUGGUCCAAACAGGGGCCCC	CUGGCCUCUGUUUGGACUAA	Cleavage
miRNA3	GSMUA_Achr1T11830_001_Hypothetical_protein	1.5	13.03	1	24	671	694	AAUGCUUAAGCUGGAGUUGAUGGU	ACCAUCAACUUCGGUUUAAGCAUU	Cleavage
miRNA3	GSMUA_Achr3T12300_001_Probable_aminotransferase_ACS12	3	19.287	1	24	712	735	AAUGCUUAAGCUGGAGUUGAUGGU	ACUGAUAACUUCAGCAUAAGCAUU	Translation
miRNA3	GSMUA_Achr4T22710_001_Ubiquitin_carboxyl-terminal_hydrolase_12	2.5	12.269	1	20	1188	1207	AAUGCUUAAGCUGGAGUUGA	GCAACUCCAGCUCAAGCGUU	Cleavage
miRNA3	GSMUA_Achr4T10170_001_Putative_Glycerol-3-phosphate_dehydrogenase_[NAD+],_chloroplastic	2.5	12.895	1	21	1166	1185	AAUGCUUAAGCUGGAGUUGAU	GUCAAC-CCAGCUUAAGCGUU	Cleavage
miRNA4	GSMUA_Achr1T11830_001_Hypothetical_protein	1.5	13.03	1	24	671	694	AAUGUUUAAGCUGAAGUUGAUGGU	ACCAUCAACUUCGGUUUAAGCAUU	Cleavage
miRNA4	GSMUA_Achr3T12300_001_Probable_aminotransferase_ACS12	3	19.287	1	24	712	735	AAUGUUUAAGCUGAAGUUGAUGGU	ACUGAUAACUUCAGCAUAAGCAUU	Translation
miRNA6	GSMUA_Achr10T05640_001_COP9_signalosome_complex_subunit_5a	3	11.517	1	23	627	649	CUUGGUACUCGGACAUUGGCUCG	UGAGCCAGUGUCAGAGUAUCAAA	Translation
miRNA6	GSMUA_Achr4T22700_001_5-methyltetrahydropteroyltriglutamate--homocysteine_methyltransferase	3	17.012	1	23	117	139	CUUGGUACUCGGACAUUGGCUCG	CAAGCCAGUGUCUGAGUACAAGG	Cleavage
miRNA7	GSMUA_Achr3T20570_001_Putative_Choline/ethanolamine_kinase	2.5	17.085	1	22	2115	2136	AUCAUCAAAAAGGAGUAGAUUG	CGAUUUGCUUCCUUUUGAUGAU	Translation
miRNA7	GSMUA_Achr3T00260_001_Cell_division_cycle_protein_48_homolog	3	20.339	1	20	1366	1385	AUCAUCAAAAAGGAGUAGAU	GUGUACUCUUUUUUGAUGAG	Cleavage
miRNA10	GSMUA_Achr4T23860_001_Putative_serine/threonine-protein_kinase_receptor	2	21.467	1	20	1297	1316	UUUCUGUAGAUCCUUUUGCU	AGCAAAAGCAUCUACGGAGA	Cleavage
miRNA10	GSMUA_Achr1T22010_001_Whole_genome_shotgun_sequence_of_line_PN40024,_scaffold_7.assembly12x_(Fragment)	3	14.885	1	21	732	752	UUUCUGUAGAUCCUUUUGCUG	CAGCAAGAGGUUUUGCAGAGA	Translation
miRNA10	GSMUA_Achr4T24710_001_Probable_methyltransferase_PMT18	3	15.056	1	20	781	800	UUUCUGUAGAUCCUUUUGCU	AGCAGAAGGAUCUACAAAAC	Cleavage
miRNA10	GSMUA_Achr3T10660_001_Putative_DUF246_domain-containing_protein_At1g04910	3	15.951	1	20	313	332	UUUCUGUAGAUCCUUUUGCU	CCCAAAAGAAUCUACAGAAA	Cleavage
miRNA10	GSMUA_Achr10T09920_001_Putative_expressed_protein	3	21.437	1	20	3005	3024	UUUCUGUAGAUCCUUUUGCU	UGCAAAAGGAGCUACAGGGA	Translation
miRNA10	GSMUA_Achr4T24030_001_SPX_domain-containing_protein_3	3	17.296	1	20	218	237	UUUCUGUAGAUCCUUUUGCU	GGCAAAGGGAGCUACAGGAG	Translation
miRNA10	GSMUA_Achr11T22580_001_Putative_C-4_methylsterol_oxidase_DDB_G0269788	3	5.279	1	21	884	904	UUUCUGUAGAUCCUUUUGCUG	CAGCUAAAAGAUCAACAGAAA	Cleavage
miRNA14	GSMUA_Achr4T22720_001_Putative_Valyl-tRNA_synthetase	3	24.965	1	20	2544	2563	ACUAAAGAAUACCGUGUGCU	AGCACAGGGUGUUCUUUUGU	Cleavage
miRNA16	GSMUA_Achr3T03950_001_Putative_Ankyrin_repeat_and_BTB/POZ_domain-containing_protein_1	2	16.156	1	21	499	519	GGGUCCAUAGCUCAGUGGUAG	UUACCACUGAGUGAUGGAUCC	Translation
miRNA16	GSMUA_Achr10T24720_001_Phospho-2-dehydro-3-deoxyheptonate_aldolase_1,_chloroplastic	3	18.382	1	21	407	427	GGGUCCAUAGCUCAGUGGUAG	CCACCACUGAGUUCUGGACCU	Cleavage
miRNA17	GSMUA_Achr4T17850_001_casein_kinase_II_subunit_beta-4,_putative,_expressed	2.5	12.966	1	20	158	177	GAGAUGAGAAAGAUCGCCUG	CAGUCGAUCAUUUUCAUCUC	Translation
miRNA18	GSMUA_Achr4T10820_001_UDP-glucose_6-dehydrogenase	3	18.853	1	20	807	826	AGAACUCGAGCACGGCAAUG	GAUUGCUGUGCUCGGGUUCG	Cleavage
miRNA18	GSMUA_Achr11T22560_001_Cyclin-B2-2	3	18.92	1	20	1025	1044	AGAACUCGAGCACGGCAAUG	CUUUGCUGAGUUCGAGUUCU	Cleavage
miRNA20	GSMUA_Achr2T09700_001_Putative_Protein_yeeZ	2.5	12.175	1	21	1176	1196	AGAUGGGGAGGGGGAAGAUAG	CUAUCUUCUCCGUCUUCAUCU	Translation
miRNA20	GSMUA_Achr11T12860_001_expressed_protein	3	14.626	1	21	80	100	AGAUGGGGAGGGGGAAGAUAG	CUCUUUUCCUCCUCUUCAUCU	Cleavage
miRNA20	GSMUA_Achr1T16200_001_Hypothetical_protein	2.5	4.97	1	21	846	866	AGAUGGGGAGGGGGAAGAUAG	UUCUCUUCCUCCUCCUCGUCU	Cleavage
miRNA20	GSMUA_Achr4T33400_001_ATP-dependent_peptidase,_putative	3	10.251	1	20	188	207	AGAUGGGGAGGGGGAAGAUA	CCUCUUCCUCCUCCUCAUCU	Cleavage
miRNA20	GSMUA_Achr4T08880_001_Hypothetical_protein	3	16.165	1	20	2	21	AGAUGGGGAGGGGGAAGAUA	UGUCUUCCUCCUCUUCGUUU	Cleavage
miRNA20	GSMUA_Achr10T30050_001_aluminum-activated_malate_transporter,_putative,_expressed	3	21.446	1	21	242	262	AGAUGGGGAGGGGGAAGAUAG	CCAUCAUCUCCCUCCUCAUCU	Cleavage
miRNA20	GSMUA_Achr3T08120_001_Putative_Protein_RUPTURED_POLLEN_GRAIN_1	3	21.983	1	20	243	262	AGAUGGGGAGGGGGAAGAUA	UAUCAUUCUCUUCCUCAUCU	Cleavage
miRNA25	GSMUA_Achr1T04340_001_lipase-related,_putative,_expressed	2.5	16.577	1	20	613	632	GGCACAGGUUGUGGGUUGGC	GUCAACCCACCACCUGUGCA	Translation
miRNA25	GSMUA_Achr2T08240_001_Hypothetical_protein	3	21.681	1	22	985	1006	GGCACAGGUUGUGGGUUGGCCU	AGACCAAAGCACAACCUGUGCC	Cleavage
miRNA27	GSMUA_Achr3T18460_001_Tubulin_beta-1_chain	2.5	20.028	1	21	594	614	ACAGGGAAUUGGAGGUAGCAU	AUGCUGUCUCCGAUUCCCUGG	Cleavage
miRNA27	GSMUA_Achr2T01410_001_Tubulin_beta-1_chain	2.5	20.015	1	21	606	626	ACAGGGAAUUGGAGGUAGCAU	AUGCUGCCUUCGAUUCCCUGG	Cleavage
miRNA27	GSMUA_Achr5T00290_001_Tubulin_beta-1_chain	2.5	19.921	1	21	606	626	ACAGGGAAUUGGAGGUAGCAU	AUGCUGCCUCCGGUUCCCUGG	Cleavage
miRNA27	GSMUA_Achr3T23810_001_Histone_H2AX	3	22.926	1	23	72	95	ACAGGGAAUUGGAGG-UAGCAUUC	GAAGGCUGGCCUCCAGUUCCCUGU	Cleavage
miRNA27	GSMUA_Achr1T04020_001_Putative_Major_facilitator_superfamily_domain-containing_protein_5	3	18.766	1	20	980	999	ACAGGGAAUUGGAGGUAGCA	UGCUGCUUCCAAUUGUCUGU	Cleavage
miRNA30	GSMUA_Achr1T11830_001_Hypothetical_protein	2.5	12.62	1	20	667	686	AGCUGAAGUUGAUAGUAGUA	UAUUACCAUCAACUUCGGUU	Cleavage
miRNA32	GSMUA_Achr10T04260_001_bromodomain_protein_103,_putative,_expressed	2.5	18.696	1	20	2721	2740	GGGCAUUUGGUCUAGUGGCA	UGUUACUAGAACAAGUGCCC	Translation
miRNA32	GSMUA_Achr2T12270_001_FG-GAP_repeat-containing_protein,_putative,_expressed	3	19.493	1	21	1679	1699	GGGCAUUUGGUCUAGUGGCAU	GUGCUACUUGGUCAAAUGUCC	Cleavage
miRNA32	GSMUA_Achr4T04310_001_Zinc_finger_protein,_putative	3	15.775	1	20	864	883	GGGCAUUUGGUCUAGUGGCA	CGCCAUUAAACCAAAUGCUC	Cleavage
miRNA32	GSMUA_Achr4T25300_001_STE_MEKK_ste11_MAP3K.10_-_STE_kinases_include_homologs_to_sterile_7,_sterile_11_and_sterile_20_from_yeast,_expressed	2.5	14.143	1	20	234	253	GGGCAUUUGGUCUAGUGGCA	UGCAGGUAGACCAAAUGCCC	Cleavage
miRNA35	GSMUA_Achr11T22150_001_Putative_uncharacterized_protein	1	9.792	1	24	1401	1424	UUUUCCUUUUCUUUCUUUUCUUUU	AGAAGAAAGGGAAGAAAAGGAAAA	Cleavage
miRNA35	GSMUA_Achr4T14990_001_Putative_Probable_WRKY_transcription_factor_28	2.5	10.978	1	24	509	532	UUUUCCUUUUCUUUCUUUUCUUUU	AAAAGAAAGGAGAGAAAAGGCAAA	Cleavage
miRNA35	GSMUA_Achr3T15350_001_dnaJ_domain_containing_protein,_expressed	2	2.649	1	24	126	149	UUUUCCUUUUCUUUCUUUUCUUUU	GGAAGAAGAGAAAGAGAGGGAAAG	Cleavage
miRNA35	GSMUA_Achr1T22010_001_Whole_genome_shotgun_sequence_of_line_PN40024,_scaffold_7.assembly12x_(Fragment)	3	7.46	1	24	1610	1633	UUUUCCUUUUCUUUCUUUUCUUUU	AAGAGAAAGGGAAGGAAAGGAAGC	Cleavage
miRNA35	GSMUA_Achr10T01990_001_Hypothetical_protein	2.5	3.053	1	24	80	103	UUUUCCUUUUCUUUCUUUUCUUUU	AAAAUAAGAGAAAGAAAGGGAAGA	Cleavage
miRNA35	GSMUA_Achr2T00830_001_SH2_motif,_putative,_expressed	3	7.275	1	24	177	200	UUUUCCUUUUCUUUCUUUUCUUUU	AGAAGAGGAGGAGGAGGAGGAAAA	Cleavage
miRNA35	GSMUA_Achr3T28100_001_Putative_Heat_shock_protein_90	3	11.446	1	24	1833	1856	UUUUCCUUUUCUUUCUUUUCUUUU	AAAGGAAAGGGAAGAAAAGCAAGA	Cleavage
miRNA35	GSMUA_Achr3T04010_001_Putative_heat_shock_protein_HSP_90-beta-3	2.5	3.261	1	24	726	749	UUUUCCUUUUCUUUCUUUUCUUUU	GAAGGAAGAGAAAGAGAAGAAAAA	Cleavage
miRNA35	GSMUA_Achr4T14680_001_expressed_protein	3	12.441	1	24	264	287	UUUUCCUUUUCUUUCUUUUCUUUU	AGAAGAAAAGGAGGAGGAGGAGAG	Cleavage
miRNA35	GSMUA_Achr1T15210_001_Splicing_factor_3B_subunit_2	2.5	5.453	1	24	993	1016	UUUUCCUUUUCUUUCUUUUCUUUU	GGAAGAAGAGGAAGAAGAGGAGGA	Cleavage
miRNA35	GSMUA_Achr3T20140_001_transposon_protein,_putative,_CACTA,_En/Spm_sub-class,_expressed	2	13.068	1	24	570	593	UUUUCCUUUUCUUUCUUUUCUUUU	GGAGGAAGAGAAAGAAGAGGAGGA	Cleavage
miRNA35	GSMUA_Achr1T05220_001_SWIM_zinc_finger_family_protein,_putative,_expressed	3	12.477	1	24	3054	3077	UUUUCCUUUUCUUUCUUUUCUUUU	GAAAAAGAAGAAGGAGAAGGAGAA	Cleavage
miRNA35	GSMUA_Achr1T25100_001_heat_shock_protein_binding_protein,_putative,_expressed	2.5	10.756	1	23	1888	1910	UUUUCCUUUUCUUUCUUUUCUUU	GAAGAAGAGGAAGAAGAGGAGGA	Cleavage
miRNA35	GSMUA_Achr2T00410_001_Homeobox_protein_knotted-1-like_1	2.5	14.714	1	23	639	661	UUUUCCUUUUCUUUCUUUUCUUU	GAAGAAGAGAAAGAAGGGGAAAC	Cleavage
miRNA35	GSMUA_Achr3T08080_001_Putative_transcription_elongation_factor_SPT5_homolog_1	3	4.022	1	24	72	95	UUUUCCUUUUCUUUCUUUUCUUUU	AGAGGAAGAGGAAGAGGAGGAGGA	Cleavage
miRNA35	GSMUA_Achr3T07290_001_expressed_protein	3	12.026	1	24	2520	2543	UUUUCCUUUUCUUUCUUUUCUUUU	GAAAGAGAGGAAACGAAAGGAGAA	Translation
miRNA35	GSMUA_Achr1T20420_001_Peroxisomal_membrane_protein_PMP22	2	19.583	1	23	238	260	UUUUCCUUUUCUUUCUUUUCUUU	GAGGGAAAGAAAGGAAAGGAAAC	Cleavage
miRNA35	GSMUA_Achr10T28260_001_Lysyl-tRNA_synthetase	3	9.574	1	24	108	131	UUUUCCUUUUCUUUCUUUUCUUUU	GAAAAAGAAGAAGGAAGAGGAGAA	Cleavage
miRNA35	GSMUA_Achr11T19020_001_Alpha-soluble_NSF_attachment_protein	2.5	10.15	1	23	835	857	UUUUCCUUUUCUUUCUUUUCUUU	AAAGCAAAGGAAGAAGAGGAAGA	Cleavage
miRNA35	GSMUA_Achr11T05790_001_Probable_nucleolar_protein_5-2	2.5	9.636	1	24	1475	1498	UUUUCCUUUUCUUUCUUUUCUUUU	GGGAGAAAAGGAAGAAGAAGAAAA	Cleavage
miRNA35	GSMUA_Achr3T07000_001_Putative_ABSCISIC_ACID-INSENSITIVE_5-like_protein_5	3	16.696	1	24	10	33	UUUUCCUUUUCUUUCUUUUCUUUU	AGAGGAAGAGGAGGGAAAGGAGGA	Cleavage
miRNA35	GSMUA_Achr11T02990_001_Putative_heavy_metal-associated_domain_containing_protein,_expressed	3	5.637	1	24	228	251	UUUUCCUUUUCUUUCUUUUCUUUU	GGAAGAAAAGGAAGAGAAGAAAGA	Cleavage
miRNA35	GSMUA_Achr11T09010_001_Putative_clathrin_assembly_protein_At1g03050	3	11.104	1	24	1080	1103	UUUUCCUUUUCUUUCUUUUCUUUU	GGAGGAAAAGGAAGAAGAGGAGGU	Cleavage
miRNA35	GSMUA_Achr1T10610_001_protein_binding_protein,_putative,_expressed	3	4.645	1	24	2664	2687	UUUUCCUUUUCUUUCUUUUCUUUU	AAAGGCAAAAAAAGAGAAGGAAAG	Cleavage
miRNA35	GSMUA_Achr3T16280_001_Predicted_protein_(Fragment)	3	8.798	1	23	717	739	UUUUCCUUUUCUUUCUUUUCUUU	GGAGGAAAGGAAGAGGAGGAAAC	Cleavage
miRNA36	GSMUA_Achr1T04750_001_Peptide_deformylase_1B,_chloroplastic	3	10.536	1	22	124	145	UUAUGGUUAGAGCUUUGGAGGA	UCCUCCAAAACCCUAACCGUAG	Translation
miRNA36	GSMUA_Achr3T01690_001_Ras-related_protein_Rab11D	3	24.292	1	20	289	308	UUAUGGUUAGAGCUUUGGAG	CGCCAAAGCUUUGACCAUAU	Cleavage
miRNA36	GSMUA_Achr1T19780_001_Putative_Vacuolar_protein_sorting-associated_protein_8_homolog	3	15.997	1	21	434	454	UUAUGGUUAGAGCUUUGGAGG	UCUCCAAAGCCCUGACCCUAA	Translation
miRNA37	GSMUA_Achr2T03930_001_DTA2,_putative,_expressed	2.5	16.866	1	20	1017	1036	GCUCCUACCGAUUGAAUGGU	ACCAUUCAAUCCGGAGGAGC	Translation
miRNA38	GSMUA_Achr1T03240_001_autophagy_protein_9,_putative,_expressed	3	18.143	1	20	1389	1408	CAUCUUCUGGAUCGCGCACC	AGUGCUUGAUCCAGAAGGUG	Cleavage
miRNA40	GSMUA_Achr10T30650_001_expressed_protein	3	15.2	1	21	1626	1646	GUACGAGCCUAUAGAACAGAU	AACUGUUCUAUGGGCUGGUAC	Cleavage
miRNA41	GSMUA_Achr4T31710_001_Probable_LRR_receptor-like_serine/threonine-protein_kinase_At4g20940	3	18.839	1	20	1117	1136	CUUUGGACUGAAGGGAGCUC	GAGCUUCCUGUGGUCCAAGG	Translation
miRNA45	GSMUA_Achr3T21060_001_Hypothetical_protein	3	23.845	1	20	811	830	UUGGACAUGACAUAUAUAUA	GAUCUAUAUGACAUGUCCAA	Translation
